# Supplementary material for: Wavelet multi-resolution approximation for multiobjective optimal control
Source: PLoS One. 2018 Aug 2;13(8):e0201514. doi: 10.1371/journal.pone.0201514 (PMC6072063; doi:10.1371/journal.pone.0201514)
Supplement: S1 Fig — (XLSX) [file pone.0201514.s001.xlsx]

## Sheet: sheet(1)
truth		approximation
f1(s)	f2(J)	f1(s)	f2(J)	lambda_f1	epsilon_f1	lambda_f2	epsilon_f2
10	-5.5527	10	-5.5527	0	0	0	0
10	-5.5527	10	-5.5527	0.000976562	0	0.000976562	0
10	-5.5527	10	-5.5527	0.00195312	0	0.00195312	0
10	-5.5527	10	-5.5527	0.00292969	0	0.00292969	0
10	-5.5527	10	-5.5527	0.00390625	0	0.00390625	0
10	-5.5527	10	-5.5527	0.00488281	0	0.00488281	0
10	-5.5527	10	-5.5527	0.00585938	0	0.00585938	0
10	-5.5527	10	-5.5527	0.00683594	0	0.00683594	0
10	-5.5527	10	-5.5527	0.0078125	0	0.0078125	0
10	-5.5527	10	-5.5527	0.00878906	0	0.00878906	0
10	-5.5527	10	-5.5527	0.00976562	0	0.00976562	0
10	-5.5527	10	-5.5527	0.0107422	0	0.0107422	0
10	-5.5527	10	-5.5527	0.0117188	0	0.0117188	0
10	-5.5527	10	-5.5527	0.0126953	0	0.0126953	0
10	-5.5527	10	-5.5527	0.0136719	0	0.0136719	0
10	-5.5527	10	-5.5527	0.0146484	0	0.0146484	0
10	-5.5527	10	-5.5527	0.015625	0	0.015625	0
10	-5.5527	10	-5.5527	0.0166016	0	0.0166016	0
10	-5.5527	10	-5.5527	0.0175781	0	0.0175781	0
10	-5.5527	10	-5.5527	0.0185547	0	0.0185547	0
10	-5.5527	10	-5.5527	0.0195312	0	0.0195312	0
10	-5.5527	10	-5.5527	0.0205078	0	0.0205078	0
10	-5.5527	10	-5.5527	0.0214844	0	0.0214844	0
10	-5.5527	10	-5.5527	0.0224609	0	0.0224609	0
10	-5.5527	10	-5.5527	0.0234375	0	0.0234375	0
10	-5.5527	10	-5.5527	0.0244141	0	0.0244141	0
10	-5.5527	10	-5.5527	0.0253906	0	0.0253906	0
10	-5.5527	10	-5.5527	0.0263672	0	0.0263672	0
10	-5.5527	10	-5.5527	0.0273438	0	0.0273438	0
10	-5.5527	10	-5.5527	0.0283203	0	0.0283203	0
10	-5.5527	10	-5.5527	0.0292969	0	0.0292969	0
10	-5.5527	10	-5.5527	0.0302734	0	0.0302734	0
10	-5.5527	10	-5.5527	0.03125	0	0.03125	0
10	-5.5527	10	-5.5527	0.0322266	0	0.0322266	0
10	-5.5527	10	-5.5527	0.0332031	0	0.0332031	0
10	-5.5527	10	-5.5527	0.0341797	0	0.0341797	0
10	-5.5527	10	-5.5527	0.0351562	0	0.0351562	0
10	-5.5527	10	-5.5527	0.0361328	0	0.0361328	0
10	-5.5527	10	-5.5527	0.0371094	0	0.0371094	0
10	-5.5527	10	-5.5527	0.0380859	0	0.0380859	0
10	-5.5527	10	-5.5527	0.0390625	0	0.0390625	0
10	-5.5527	10	-5.5527	0.0400391	0	0.0400391	0
10	-5.5527	10	-5.5527	0.0410156	0	0.0410156	0
10	-5.5527	10	-5.5527	0.0419922	0	0.0419922	0
10	-5.5527	10	-5.5527	0.0429688	0	0.0429688	0
10	-5.5527	10	-5.5527	0.0439453	0	0.0439453	0
10	-5.5527	10	-5.5527	0.0449219	0	0.0449219	0
10	-5.5527	10	-5.5527	0.0458984	0	0.0458984	0
10	-5.5527	10	-5.5527	0.046875	0	0.046875	0
10	-5.5527	10	-5.5527	0.0478516	0	0.0478516	0
10	-5.5527	10	-5.5527	0.0488281	0	0.0488281	0
10	-5.5527	10	-5.5527	0.0498047	0	0.0498047	0
10	-5.5527	10	-5.5527	0.0507812	0	0.0507812	0
10	-5.5527	10	-5.5527	0.0517578	0	0.0517578	0
10	-5.5527	10	-5.5527	0.0527344	0	0.0527344	0
10	-5.5527	10	-5.5527	0.0537109	0	0.0537109	0
10	-5.5527	10	-5.5527	0.0546875	0	0.0546875	0
10	-5.5527	10	-5.5527	0.0556641	0	0.0556641	0
10	-5.5527	10	-5.5527	0.0566406	0	0.0566406	0
10	-5.5527	10	-5.5527	0.0576172	0	0.0576172	0
10	-5.5527	10	-5.5527	0.0585938	0	0.0585938	0
10	-5.5527	10	-5.5527	0.0595703	0	0.0595703	0
10	-5.5527	10	-5.5527	0.0605469	0	0.0605469	0
10	-5.5527	10	-5.5527	0.0615234	0	0.0615234	0
10	-5.5527	10	-5.5527	0.0625	0	0.0625	0
10	-5.5527	10	-5.5527	0.0634766	0	0.0634766	0
10	-5.5527	10	-5.5527	0.0644531	0	0.0644531	0
10	-5.5527	10	-5.5527	0.0654297	0	0.0654297	-8.9706e-14
10	-5.5527	10	-5.5527	0.0664062	0	0.0664062	0
10	-5.5527	10	-5.5527	0.0673828	0	0.0673828	8.60645e-13
10	-5.5527	10	-5.5527	0.0683594	0	0.0683594	1.53033e-12
10	-5.5527	10	-5.5527	0.0693359	0	0.0693359	1.7204e-12
10	-5.5527	10	-5.5527	0.0703125	0	0.0703125	0
10	-5.5527	10	-5.5527	0.0712891	0	0.0712891	-6.29008e-12
10	-5.5527	10	-5.5527	0.0722656	0	0.0722656	-1.37295e-11
10	-5.5527	10	-5.5527	0.0732422	0	0.0732422	-1.97398e-11
10	-5.5527	10	-5.5527	0.0742188	0	0.0742188	-2.44098e-11
10	-5.5527	10	-5.5527	0.0751953	0	0.0751953	-2.83196e-11
10	-5.5527	10	-5.5527	0.0761719	0	0.0761719	-2.74598e-11
10	-5.5527	10	-5.5527	0.0771484	0	0.0771484	-2.02194e-11
10	-5.5527	10	-5.5527	0.078125	0	0.078125	0
10	-5.5527	10	-5.5527	0.0791016	0	0.0791016	4.46301e-11
10	-5.5527	10	-5.5527	0.0800781	0	0.0800781	1.00711e-10
10	-5.5527	10	-5.5527	0.0810547	0	0.0810547	1.605e-10
10	-5.5527	10	-5.5527	0.0820312	0	0.0820312	2.1973e-10
10	-5.5527	10	-5.5527	0.0830078	0	0.0830078	2.7056e-10
10	-5.5527	10	-5.5527	0.0839844	0	0.0839844	3.1586e-10
10	-5.5527	10	-5.5527	0.0849609	0	0.0849609	3.55341e-10
10	-5.5527	10	-5.5527	0.0859375	0	0.0859375	3.90631e-10
10	-5.5527	10	-5.5527	0.0869141	0	0.0869141	4.2744e-10
10	-5.5527	10	-5.5527	0.0878906	0	0.0878906	4.5319e-10
10	-5.5527	10	-5.5527	0.0888672	0	0.0888672	4.5748e-10
10	-5.5527	10	-5.5527	0.0898438	0	0.0898438	4.3945e-10
10	-5.5527	10	-5.5527	0.0908203	0	0.0908203	4.0083e-10
10	-5.5527	10	-5.5527	0.0917969	0	0.0917969	3.23491e-10
10	-5.5527	10	-5.5527	0.0927734	0	0.0927734	1.9913e-10
10	-5.5527	10	-5.5527	0.09375	0	0.09375	0
10	-5.5527	10	-5.5527	0.0947266	0	0.0947266	-3.212e-10
10	-5.5527	10	-5.5527	0.0957031	0	0.0957031	-7.1411e-10
10	-5.5527	10	-5.5527	0.0966797	0	0.0966797	-1.14841e-09
10	-5.5527	10	-5.5527	0.0976562	0	0.0976562	-1.61133e-09
10	-5.5527	10	-5.5527	0.0986328	0	0.0986328	-2.07882e-09
10	-5.5527	10	-5.5527	0.0996094	0	0.0996094	-2.55432e-09
10	-5.5527	10	-5.5527	0.100586	0	0.100586	-3.03535e-09
10	-5.5527	10	-5.5527	0.101562	0	0.101562	-1.03516e-07
10	-5.5527	10	-5.5527	0.102539	0	0.102539	-3.99284e-09
10	-5.5527	10	-5.5527	0.103516	0	0.103516	-4.45251e-09
10	-5.5527	10	-5.5527	0.104492	0	0.104492	-4.88033e-09
10	-5.5527	10	-5.5527	0.105469	0	0.105469	-5.27344e-09
10	-5.5527	10	-5.5527	0.106445	0	0.106445	-5.6345e-09
10	-5.5527	10	-5.5527	0.107422	2e-06	0.107422	-5.05933e-07
10	-5.5527	10	-5.5527	0.108398	0	0.108398	-6.15234e-09
10	-5.5527	10	-5.5527	0.109375	0	0.109375	-6.25e-09
10	-5.5527	10	-5.5527	0.110352	0	0.110352	-6.15234e-09
10	-5.5527	10	-5.5527	0.111328	0	0.111328	-5.93262e-09
10	-5.5527	10	-5.5527	0.112305	0	0.112305	-5.63297e-09
10	-5.5527	10	-5.5527	0.113281	0	0.113281	-5.27344e-09
10	-5.5527	10	-5.5527	0.114258	0	0.114258	-4.89406e-09
10	-5.5527	10	-5.5527	0.115234	0	0.115234	-4.47693e-09
10	-5.5527	10	-5.5527	0.116211	0	0.116211	-4.02031e-09
10	-5.5527	10	-5.5527	0.117188	0	0.117188	-3.51562e-09
10	-5.5527	10	-5.5527	0.118164	0	0.118164	-2.93465e-09
10	-5.5527	10	-5.5527	0.119141	0	0.119141	-2.33459e-09
10	-5.5527	10	-5.5527	0.120117	0	0.120117	-1.76296e-09
10	-5.5527	10	-5.5527	0.121094	0	0.121094	-1.2207e-09
10	-5.5527	10	-5.5527	0.12207	0	0.12207	-6.9523e-10
10	-5.5527	10	-5.5527	0.123047	0	0.123047	-2.74659e-10
10	-5.5527	10	-5.5527	0.124023	0	0.124023	2.29061e-12
10	-5.5527	10	-5.5527	0.125	0	0.125	0
10	-5.5527	10	-5.5527	0.125977	0	0.125977	-5.1498e-10
10	-5.5527	10	-5.5527	0.126953	0	0.126953	-1.28784e-09
10	-5.5527	10	-5.5527	0.12793	0	0.12793	-2.16722e-09
10	-5.5527	10	-5.5527	0.128906	0	0.128906	-3.07617e-09
10	-5.5527	10	-5.5527	0.129883	0	0.129883	-3.87144e-09
10	-5.5527	10	-5.5527	0.130859	0	0.130859	-1.04601e-07
10	-5.5527	10	-5.5527	0.131836	0	0.131836	-5.25799e-09
10	-5.5527	10	-5.5527	0.132812	0	0.132812	-5.85937e-09
10	-5.5527	10	-5.5527	0.133789	0	0.133789	-6.48365e-09
10	-5.5527	10	-5.5527	0.134766	0	0.134766	-6.93512e-09
10	-5.5527	10	-5.5527	0.135742	0	0.135742	-7.04908e-09
10	-5.5527	10	-5.5527	0.136719	0	0.136719	-6.81152e-09
10	-5.5527	10	-5.5527	0.137695	0	0.137695	-6.25277e-09
10	-5.5527	10	-5.5527	0.138672	0	0.138672	-5.07507e-09
10	-5.5527	10	-5.5527	0.139648	0	0.139648	-3.1414e-09
10	-5.5527	10	-5.5527	0.140625	0	0.140625	0
10	-5.5527	10	-5.5527	0.141602	0	0.141602	5.11894e-09
10	-5.5527	10	-5.5527	0.142578	0	0.142578	1.13983e-08
10	-5.5527	10	-5.5527	0.143555	0	0.143555	1.83463e-08
10	-5.5527	10	-5.5527	0.144531	1e-06	0.144531	-3.74243e-07
10	-5.5527	10	-5.5527	0.145508	1e-06	0.145508	-1.66759e-07
10	-5.5527	10	-5.5527	0.146484	0	0.146484	-5.91446e-08
10	-5.5527	10	-5.5527	0.147461	0	0.147461	-5.14406e-08
10	-5.5527	10	-5.5527	0.148438	0	0.148438	-4.375e-08
10	-5.5527	10	-5.5527	0.149414	0	0.149414	-3.61128e-08
10	-5.5527	10	-5.5527	0.150391	0	0.150391	-2.87582e-08
10	-5.5527	10	-5.5527	0.151367	0	0.151367	-2.19138e-08
10	-5.5527	10	-5.5527	0.152344	0	0.152344	-1.5625e-08
10	-5.5527	10	-5.5527	0.15332	0	0.15332	-9.84812e-09
10	-5.5527	10	-5.5527	0.154297	0	0.154297	-5.07812e-09
10	-5.5527	10	-5.5527	0.155273	0	0.155273	-1.5625e-09
10	-5.5527	10	-5.5527	0.15625	0	0.15625	0
10	-5.5527	10	-5.5527	0.157227	0	0.157227	-1.5625e-09
10	-5.5527	10	-5.5527	0.158203	0	0.158203	9.49219e-08
10	-5.5527	10	-5.5527	0.15918	0	0.15918	9.0152e-08
10	-5.5527	10	-5.5527	0.160156	0	0.160156	8.4375e-08
10	-5.5527	10	-5.5527	0.161133	0	0.161133	7.80853e-08
10	-5.5527	10	-5.5527	0.162109	0	0.162109	7.12402e-08
10	-5.5527	10	-5.5527	0.163086	0	0.163086	6.38855e-08
10	-5.5527	10	-5.5527	0.164062	0	0.164062	5.625e-08
10	-5.5527	10	-5.5527	0.165039	0	0.165039	4.85657e-08
10	-5.5527	10	-5.5527	0.166016	0	0.166016	4.08691e-08
10	-5.5527	10	-5.5527	0.166992	0	0.166992	3.32611e-08
10	-5.5527	10	-5.5527	0.167969	0	0.167969	2.57813e-08
10	-5.5527	10	-5.5527	0.168945	0	0.168945	1.83746e-08
10	-5.5527	10	-5.5527	0.169922	0	0.169922	1.14258e-08
10	-5.5527	10	-5.5527	0.170898	0	0.170898	5.13916e-09
10	-5.5527	10	-5.5527	0.171875	0	0.171875	0
10	-5.5527	10	-5.5527	0.172852	0	0.172852	-3.18603e-09
10	-5.5527	10	-5.5527	0.173828	0	0.173828	-5.17578e-09
10	-5.5527	10	-5.5527	0.174805	0	0.174805	-6.41327e-09
10	-5.5527	10	-5.5527	0.175781	0	0.175781	-7.03125e-09
10	-5.5527	10	-5.5527	0.176758	0	0.176758	-7.31964e-09
10	-5.5527	10	-5.5527	0.177734	0	0.177734	-7.25098e-09
10	-5.5527	10	-5.5527	0.178711	0	0.178711	-6.83899e-09
10	-5.5527	10	-5.5527	0.179688	0	0.179688	-6.25e-09
10	-5.5527	10	-5.5527	0.180664	0	0.180664	-5.68542e-09
10	-5.5527	10	-5.5527	0.181641	0	0.181641	-5.05371e-09
10	-5.5527	10	-5.5527	0.182617	0	0.182617	-4.32892e-09
10	-5.5527	10	-5.5527	0.183594	0	0.183594	-3.51562e-09
10	-5.5527	10	-5.5527	0.18457	0	0.18457	-2.56805e-09
10	-5.5527	10	-5.5527	0.185547	0	0.185547	-1.61133e-09
10	-5.5527	10	-5.5527	0.186523	0	0.186523	-7.1411e-10
10	-5.5527	10	-5.5527	0.1875	0	0.1875	0
10	-5.5527	10	-5.5527	0.188477	0	0.188477	3.23491e-10
10	-5.5527	10	-5.5527	0.189453	0	0.189453	4.3945e-10
10	-5.5527	10	-5.5527	0.19043	0	0.19043	4.5319e-10
10	-5.5527	10	-5.5527	0.191406	0	0.191406	3.90631e-10
10	-5.5527	10	-5.5527	0.192383	0	0.192383	3.1586e-10
10	-5.5527	10	-5.5527	0.193359	0	0.193359	2.1973e-10
10	-5.5527	10	-5.5527	0.194336	0	0.194336	1.00711e-10
10	-5.5527	10	-5.5527	0.195312	0	0.195312	0
10	-5.5527	10	-5.5527	0.196289	0	0.196289	-2.74696e-11
10	-5.5527	10	-5.5527	0.197266	0	0.197266	-2.44098e-11
10	-5.5527	10	-5.5527	0.198242	0	0.198242	-1.37295e-11
10	-5.5527	10	-5.5527	0.199219	0	0.199219	0
10	-5.5527	10	-5.5527	0.200195	0	0.200195	1.53033e-12
10	-5.5527	10	-5.5527	0.201172	0	0.201172	0
10	-5.5527	10	-5.5527	0.202148	0	0.202148	0
10	-5.5527	10	-5.5527	0.203125	0	0.203125	0
10	-5.5527	10	-5.5527	0.204102	0	0.204102	0
10	-5.5527	10	-5.5527	0.205078	0	0.205078	0
10	-5.5527	10	-5.5527	0.206055	0	0.206055	0
10	-5.5527	10	-5.5527	0.207031	0	0.207031	0
10	-5.5527	10	-5.5527	0.208008	0	0.208008	0
10	-5.5527	10	-5.5527	0.208984	0	0.208984	0
10	-5.5527	10	-5.5527	0.209961	0	0.209961	0
10	-5.5527	10	-5.5527	0.210938	0	0.210938	0
10	-5.5527	10	-5.5527	0.211914	0	0.211914	0
10	-5.5527	10	-5.5527	0.212891	0	0.212891	0
10	-5.5527	10	-5.5527	0.213867	0	0.213867	0
10	-5.5527	10	-5.5527	0.214844	0	0.214844	0
10	-5.5527	10	-5.5527	0.21582	0	0.21582	0
10	-5.5527	10	-5.5527	0.216797	0	0.216797	0
10	-5.5527	10	-5.5527	0.217773	0	0.217773	0
10	-5.5527	10	-5.5527	0.21875	0	0.21875	0
10	-5.5527	10	-5.5527	0.219727	0	0.219727	0
10	-5.5527	10	-5.5527	0.220703	0	0.220703	0
10	-5.5527	10	-5.5527	0.22168	0	0.22168	0
10	-5.5527	10	-5.5527	0.222656	0	0.222656	0
10	-5.5527	10	-5.5527	0.223633	0	0.223633	0
10	-5.5527	10	-5.5527	0.224609	0	0.224609	0
10	-5.5527	10	-5.5527	0.225586	0	0.225586	0
10	-5.5527	10	-5.5527	0.226562	0	0.226562	0
10	-5.5527	10	-5.5527	0.227539	0	0.227539	0
10	-5.5527	10	-5.5527	0.228516	0	0.228516	0
10	-5.5527	10	-5.5527	0.229492	0	0.229492	0
10	-5.5527	10	-5.5527	0.230469	0	0.230469	0
10	-5.5527	10	-5.5527	0.231445	0	0.231445	0
10	-5.5527	10	-5.5527	0.232422	0	0.232422	0
10	-5.5527	10	-5.5527	0.233398	0	0.233398	0
10	-5.5527	10	-5.5527	0.234375	0	0.234375	0
10	-5.5527	10	-5.5527	0.235352	0	0.235352	0
10	-5.5527	10	-5.5527	0.236328	0	0.236328	0
10	-5.5527	10	-5.5527	0.237305	6.25e-08	0.237305	-1.875e-08
10	-5.5527	10	-5.5527	0.238281	0	0.238281	0
10	-5.5527	10	-5.5527	0.239258	5e-07	0.239258	-1.4375e-07
10	-5.5527	10	-5.5527	0.240234	0	0.240234	0
10	-5.5527	10	-5.5527	0.241211	-1.25e-07	0.241211	7.5e-08
10	-5.5527	10	-5.5527	0.242188	0	0.242188	0
10	-5.5527	10	-5.5527	0.243164	0	0.243164	0
10	-5.5527	10	-5.5527	0.244141	0	0.244141	0
10	-5.5527	10	-5.5527	0.245117	0	0.245117	0
10	-5.5527	10	-5.5527	0.246094	0	0.246094	0
9.86769	-5.5094	9.86769	-5.5094	0.24707	0	0.24707	0
9.73546	-5.46589	9.73546	-5.46589	0.248047	0	0.248047	0
9.60528	-5.42284	9.60528	-5.42284	0.249023	0	0.249023	0
9.4771	-5.38022	9.4771	-5.38022	0.25	0	0.25	0
9.3509	-5.33805	9.3509	-5.33805	0.250977	1.8125e-07	0.250977	4.375e-08
9.22663	-5.2963	9.22663	-5.2963	0.251953	0	0.251953	0
9.10427	-5.25498	9.10427	-5.25498	0.25293	2.5e-07	0.25293	-5.625e-08
8.98379	-5.21408	8.98379	-5.21408	0.253906	0	0.253906	0
8.86515	-5.1736	8.86515	-5.1736	0.254883	2.75e-07	0.254883	6.25e-09
8.74831	-5.13354	8.74831	-5.13354	0.255859	0	0.255859	0
8.63326	-5.09388	8.63326	-5.09388	0.256836	3.9063e-10	0.256836	4.72656e-08
8.51996	-5.05462	8.51996	-5.05462	0.257812	0	0.257812	0
8.40838	-5.01576	8.40838	-5.01576	0.258789	1.85273e-06	0.258789	-1.56641e-07
8.2985	-4.9773	8.2985	-4.9773	0.259766	2.99375e-06	0.259766	-2.5625e-07
8.19028	-4.93923	8.19028	-4.93923	0.260742	1.63555e-06	0.260742	-1.78125e-07
8.0837	-4.90154	8.0837	-4.90154	0.261719	0	0.261719	0
7.97872	-4.86423	7.97872	-4.86423	0.262695	1.53633e-06	0.262695	-2.03125e-07
7.87533	-4.8273	7.87533	-4.8273	0.263672	2.775e-06	0.263672	-2.5625e-07
7.7735	-4.79075	7.7735	-4.79074	0.264648	1.54727e-06	0.264648	-2.16406e-07
7.67319	-4.75456	7.67319	-4.75456	0.265625	0	0.265625	0
7.5744	-4.71873	7.57439	-4.71873	0.266602	1.43711e-06	0.266602	-1.14844e-07
7.47708	-4.68327	7.47707	-4.68327	0.267578	2.61875e-06	0.267578	-2.4375e-07
7.38122	-4.64816	7.38121	-4.64816	0.268555	1.53047e-06	0.268555	-1.78174e-07
7.28678	-4.6134	7.28678	-4.6134	0.269531	0	0.269531	0
7.19376	-4.57899	7.19376	-4.57899	0.270508	1.35078e-06	0.270508	-2.76855e-08
7.10212	-4.54493	7.10212	-4.54493	0.271484	2.38125e-06	0.271484	-4.29688e-08
7.01185	-4.5112	7.01185	-4.5112	0.272461	1.34687e-06	0.272461	9.15039e-08
6.92291	-4.47781	6.92291	-4.47781	0.273438	0	0.273438	0
6.83529	-4.44476	6.83529	-4.44476	0.274414	1.23437e-06	0.274414	-1.06885e-06
6.74897	-4.41203	6.74896	-4.41203	0.275391	2.18125e-06	0.275391	-2.35078e-06
6.66392	-4.37963	6.66391	-4.37962	0.276367	1.38557e-06	0.276367	-3.34802e-06
6.58012	-4.34755	6.58012	-4.34754	0.277344	0	0.277344	-3.8125e-06
6.49755	-4.31578	6.49755	-4.31578	0.27832	1.17358e-07	0.27832	-3.20452e-06
6.4162	-4.28433	6.4162	-4.28433	0.279297	1.62109e-07	0.279297	-2.10117e-06
6.33604	-4.25319	6.33604	-4.25319	0.280273	-9.12939e-07	0.280273	-8.35693e-07
6.25706	-4.22236	6.25706	-4.22236	0.28125	0	0.28125	0
6.17922	-4.19183	6.17922	-4.19183	0.282227	8.75786e-06	0.282227	-7.09229e-07
6.10253	-4.1616	6.10251	-4.1616	0.283203	1.8666e-05	0.283203	-1.92695e-06
6.02695	-4.13167	6.02692	-4.13166	0.28418	2.63089e-05	0.28418	-2.93891e-06
5.95246	-4.10203	5.95243	-4.10202	0.285156	2.98063e-05	0.285156	-3.49375e-06
5.87906	-4.07268	5.87904	-4.07267	0.286133	2.52167e-05	0.286133	-3.09939e-06
5.80672	-4.04361	5.80671	-4.04361	0.287109	1.69086e-05	0.287109	-2.16371e-06
5.73543	-4.01483	5.73542	-4.01483	0.288086	6.93037e-06	0.288086	-1.01034e-06
5.66516	-3.98633	5.66516	-3.98633	0.289062	0	0.289062	0
5.59591	-3.9581	5.59591	-3.9581	0.290039	5.48994e-06	0.290039	5.38109e-08
5.52765	-3.93015	5.52764	-3.93015	0.291016	1.43852e-05	0.291016	-1.14128e-07
5.46037	-3.90247	5.46035	-3.90247	0.291992	2.17765e-05	0.291992	-3.63278e-07
5.39406	-3.87506	5.39403	-3.87506	0.292969	2.58188e-05	0.292969	-3.24423e-07
5.32869	-3.84791	5.32867	-3.84791	0.293945	2.19926e-05	0.293945	5.80235e-07
5.26426	-3.82102	5.26424	-3.82102	0.294922	1.47109e-05	0.294922	1.46549e-06
5.20074	-3.79439	5.20073	-3.79439	0.295898	5.96543e-06	0.295898	1.67694e-06
5.13813	-3.76801	5.13813	-3.76801	0.296875	0	0.296875	0
5.0764	-3.74189	5.07639	-3.74189	0.297852	4.80566e-06	0.297852	-6.1408e-06
5.01555	-3.71602	5.01553	-3.716	0.298828	1.24328e-05	0.298828	-1.40172e-05
4.95556	-3.69039	4.95554	-3.69037	0.299805	1.89076e-05	0.299805	-2.20891e-05
4.89641	-3.66501	4.89639	-3.66498	0.300781	2.23938e-05	0.300781	-2.98677e-05
4.8381	-3.63986	4.83808	-3.63983	0.301758	1.90483e-05	0.301758	-3.66524e-05
4.7806	-3.61496	4.78059	-3.61492	0.302734	1.2718e-05	0.302734	-4.21394e-05
4.72391	-3.59029	4.72391	-3.59024	0.303711	5.17529e-06	0.303711	-4.61268e-05
4.66802	-3.56585	4.66802	-3.56581	0.304688	0	0.304688	-4.76092e-05
4.6129	-3.54165	4.6129	-3.5416	0.305664	4.14971e-06	0.305664	-4.52286e-05
4.55856	-3.51767	4.55855	-3.51763	0.306641	1.08633e-05	0.306641	-4.03418e-05
4.50497	-3.49391	4.50495	-3.49388	0.307617	1.63956e-05	0.307617	-3.42877e-05
4.45212	-3.47038	4.4521	-3.47035	0.308594	1.94563e-05	0.308594	-2.71614e-05
4.40001	-3.44707	4.39999	-3.44705	0.30957	1.65666e-05	0.30957	-1.89539e-05
4.34862	-3.42397	4.34861	-3.42396	0.310547	1.10469e-05	0.310547	-1.10168e-05
4.29793	-3.40109	4.29793	-3.40109	0.311523	4.54414e-06	0.311523	-4.0431e-06
4.24795	-3.37842	4.24795	-3.37842	0.3125	0	0.3125	0
4.19865	-3.35596	4.19865	-3.35596	0.313477	3.62695e-06	0.313477	-2.80084e-06
4.15003	-3.33371	4.15002	-3.3337	0.314453	9.35938e-06	0.314453	-8.70052e-06
4.10207	-3.31166	4.10206	-3.31165	0.31543	1.4249e-05	0.31543	-1.54954e-05
4.05477	-3.28982	4.05475	-3.2898	0.316406	1.68563e-05	0.316406	-2.25744e-05
4.00811	-3.26817	4.0081	-3.26815	0.317383	1.43288e-05	0.317383	-2.89813e-05
3.96209	-3.24673	3.96208	-3.24669	0.318359	9.55703e-06	0.318359	-3.43479e-05
3.91669	-3.22548	3.91669	-3.22544	0.319336	3.81768e-06	0.319336	-3.86338e-05
3.87191	-3.20442	3.87191	-3.20438	0.320312	0	0.320312	-4.07e-05
3.82773	-3.18355	3.82773	-3.18352	0.321289	3.11357e-06	0.321289	-3.88308e-05
3.78415	-3.16288	3.78414	-3.16284	0.322266	8.07422e-06	0.322266	-3.47161e-05
3.74115	-3.14239	3.74114	-3.14236	0.323242	1.22716e-05	0.323242	-2.94517e-05
3.69874	-3.12208	3.69872	-3.12206	0.324219	1.45938e-05	0.324219	-2.32035e-05
3.65689	-3.10196	3.65688	-3.10194	0.325195	1.24542e-05	0.325195	-1.62164e-05
3.6156	-3.08202	3.61559	-3.08201	0.326172	8.36641e-06	0.326172	-9.44966e-06
3.57486	-3.06226	3.57486	-3.06225	0.327148	3.35596e-06	0.327148	-3.43714e-06
3.53467	-3.04267	3.53467	-3.04267	0.328125	0	0.328125	0
3.49501	-3.02326	3.495	-3.02325	0.329102	2.78936e-06	0.329102	-2.27849e-06
3.45587	-3.00402	3.45586	-3.00401	0.330078	7.10859e-06	0.330078	-7.24917e-06
3.41726	-2.98495	3.41724	-2.98494	0.331055	1.08172e-05	0.331055	-1.30162e-05
3.37915	-2.96605	3.37914	-2.96603	0.332031	1.26812e-05	0.332031	-1.90371e-05
3.34154	-2.94732	3.34153	-2.94729	0.333008	1.07953e-05	0.333008	-2.44182e-05
3.30443	-2.92875	3.30443	-2.92872	0.333984	7.23359e-06	0.333984	-2.90167e-05
3.26781	-2.91034	3.26781	-2.91031	0.334961	2.96709e-06	0.334961	-3.2609e-05
3.23167	-2.8921	3.23167	-2.89206	0.335938	0	0.335938	-3.44438e-05
3.19599	-2.87401	3.19599	-2.87398	0.336914	2.50635e-06	0.336914	-3.28861e-05
3.16079	-2.85608	3.16078	-2.85605	0.337891	6.44766e-06	0.337891	-2.94624e-05
3.12604	-2.83831	3.12603	-2.83829	0.338867	9.71372e-06	0.338867	-2.49984e-05
3.09174	-2.82069	3.09173	-2.82067	0.339844	1.15938e-05	0.339844	-1.97602e-05
3.05789	-2.80323	3.05788	-2.80321	0.34082	9.99839e-06	0.34082	-1.38835e-05
3.02447	-2.78591	3.02447	-2.78591	0.341797	6.85312e-06	0.341797	-8.08408e-06
2.99149	-2.76875	2.99148	-2.76875	0.342773	2.90273e-06	0.342773	-2.94518e-06
2.95893	-2.75173	2.95893	-2.75173	0.34375	0	0.34375	0
2.92678	-2.73486	2.92678	-2.73485	0.344727	1.23242e-06	0.344727	-1.6892e-06
2.89505	-2.71813	2.89505	-2.71812	0.345703	3.44063e-06	0.345703	-5.57373e-06
2.86374	-2.70155	2.86372	-2.70153	0.34668	1.45745e-05	0.34668	-1.51294e-05
2.83281	-2.6851	2.8328	-2.68508	0.347656	1.45938e-05	0.347656	-1.98523e-05
2.80228	-2.66879	2.80227	-2.66877	0.348633	1.17541e-05	0.348633	-2.38841e-05
2.77213	-2.65262	2.77213	-2.6526	0.349609	7.71797e-06	0.349609	-2.72643e-05
2.74237	-2.63659	2.74237	-2.63656	0.350586	3.24795e-06	0.350586	-2.99511e-05
2.71298	-2.62069	2.71298	-2.62066	0.351562	0	0.351562	-3.10312e-05
2.68397	-2.60493	2.68397	-2.6049	0.352539	1.32705e-06	0.352539	-2.93876e-05
2.65532	-2.58929	2.65531	-2.58927	0.353516	3.90078e-06	0.353516	-2.60898e-05
2.62703	-2.57379	2.62702	-2.57377	0.354492	6.26707e-06	0.354492	-2.20907e-05
2.59909	-2.55842	2.59908	-2.5584	0.355469	7.65625e-06	0.355469	-1.7423e-05
2.5715	-2.54317	2.57149	-2.54316	0.356445	6.56672e-06	0.356445	-1.21757e-05
2.54426	-2.52805	2.54425	-2.52804	0.357422	4.34023e-06	0.357422	-7.23257e-06
2.51735	-2.51305	2.51735	-2.51305	0.358398	1.67339e-06	0.358398	-2.71196e-06
2.49078	-2.49818	2.49078	-2.49818	0.359375	0	0.359375	0
2.46454	-2.48343	2.46454	-2.48342	0.360352	1.56763e-06	0.360352	-1.43257e-06
2.43863	-2.46879	2.43862	-2.46879	0.361328	4.03164e-06	0.361328	-4.67876e-06
2.41303	-2.45428	2.41303	-2.45427	0.362305	6.01158e-06	0.362305	-8.46389e-06
2.38775	-2.43989	2.38774	-2.43988	0.363281	7.1625e-06	0.363281	-1.25551e-05
2.36278	-2.42561	2.36277	-2.4256	0.364258	6.24306e-06	0.364258	-1.6234e-05
2.33812	-2.41145	2.33811	-2.41143	0.365234	4.36201e-06	0.365234	-1.92822e-05
2.31375	-2.3974	2.31375	-2.39738	0.366211	1.9432e-06	0.366211	-2.17917e-05
2.28969	-2.38347	2.28969	-2.38345	0.367188	0	0.367188	-2.31125e-05
2.26591	-2.36965	2.26591	-2.36962	0.368164	7.54517e-08	0.368164	-2.20634e-05
2.24243	-2.35593	2.24243	-2.35591	0.369141	4.04395e-07	0.369141	-1.96307e-05
2.21923	-2.34233	2.21923	-2.34231	0.370117	1.01318e-06	0.370117	-1.66559e-05
2.19631	-2.32884	2.19631	-2.32882	0.371094	1.07031e-06	0.371094	-1.30926e-05
2.17367	-2.31545	2.17367	-2.31544	0.37207	-6.26117e-07	0.37207	-9.14514e-06
2.1513	-2.30217	2.1513	-2.30216	0.373047	-2.23848e-06	0.373047	-5.4022e-06
2.1292	-2.28899	2.1292	-2.28899	0.374023	-2.75842e-06	0.374023	-1.96129e-06
2.10737	-2.27591	2.10737	-2.27591	0.375	0	0.375	0
2.08579	-2.26294	2.08578	-2.26294	0.375977	1.04908e-05	0.375977	-1.277e-06
2.06448	-2.25007	2.06445	-2.25007	0.376953	2.40182e-05	0.376953	-4.04663e-06
2.04341	-2.2373	2.04338	-2.2373	0.37793	3.78228e-05	0.37793	-7.15022e-06
2.0226	-2.22463	2.02255	-2.22462	0.378906	5.12484e-05	0.378906	-1.05855e-05
2.00204	-2.21206	2.00197	-2.21205	0.379883	6.27036e-05	0.379883	-1.35416e-05
1.98171	-2.19958	1.98164	-2.19957	0.380859	7.1935e-05	0.380859	-1.6086e-05
1.96163	-2.18721	1.96155	-2.18719	0.381836	7.87382e-05	0.381836	-1.80959e-05
1.94179	-2.17492	1.9417	-2.1749	0.382812	8.1375e-05	0.382812	-1.91313e-05
1.92217	-2.16273	1.9221	-2.16271	0.383789	7.72912e-05	0.383789	-1.82838e-05
1.90279	-2.15064	1.90272	-2.15062	0.384766	6.913e-05	0.384766	-1.63357e-05
1.88364	-2.13863	1.88358	-2.13862	0.385742	5.89637e-05	0.385742	-1.38904e-05
1.8647	-2.12672	1.86466	-2.12671	0.386719	4.67504e-05	0.386719	-1.0975e-05
1.84599	-2.1149	1.84596	-2.11489	0.387695	3.29615e-05	0.387695	-7.75632e-06
1.8275	-2.10316	1.82748	-2.10316	0.388672	1.9529e-05	0.388672	-4.61797e-06
1.80922	-2.09152	1.80921	-2.09151	0.389648	7.43338e-06	0.389648	-1.80562e-06
1.79115	-2.07996	1.79115	-2.07996	0.390625	0	0.390625	0
1.77329	-2.06849	1.77329	-2.06849	0.391602	3.77756e-06	0.391602	-1.03735e-06
1.75564	-2.0571	1.75563	-2.0571	0.392578	1.24761e-05	0.392578	-3.19687e-06
1.73819	-2.0458	1.73817	-2.0458	0.393555	2.27292e-05	0.393555	-5.81787e-06
1.72094	-2.03458	1.72091	-2.03458	0.394531	3.36152e-05	0.394531	-8.55625e-06
1.70389	-2.02345	1.70385	-2.02344	0.395508	4.32621e-05	0.395508	-1.09161e-05
1.68704	-2.0124	1.68698	-2.01239	0.396484	5.15557e-05	0.396484	-1.29922e-05
1.67037	-2.00143	1.67031	-2.00141	0.397461	5.81965e-05	0.397461	-1.45868e-05
1.6539	-1.99054	1.65384	-1.99052	0.398438	6.14688e-05	0.398438	-1.53813e-05
1.63761	-1.97973	1.63755	-1.97972	0.399414	5.86845e-05	0.399414	-1.47382e-05
1.62151	-1.969	1.62145	-1.96899	0.400391	5.24615e-05	0.400391	-1.31151e-05
1.60559	-1.95835	1.60554	-1.95834	0.401367	4.46004e-05	0.401367	-1.11423e-05
1.58984	-1.94777	1.58981	-1.94776	0.402344	3.51645e-05	0.402344	-8.76289e-06
1.57428	-1.93727	1.57426	-1.93727	0.40332	2.47648e-05	0.40332	-6.15238e-06
1.55889	-1.92685	1.55888	-1.92685	0.404297	1.45577e-05	0.404297	-3.54302e-06
1.54368	-1.9165	1.54367	-1.9165	0.405273	5.36026e-06	0.405273	-1.27386e-06
1.52863	-1.90623	1.52863	-1.90623	0.40625	0	0.40625	0
1.51375	-1.89603	1.51375	-1.89603	0.407227	2.74794e-06	0.407227	-7.27704e-07
1.49904	-1.8859	1.49903	-1.8859	0.408203	9.39038e-06	0.408203	-2.54253e-06
1.48449	-1.87584	1.48447	-1.87584	0.40918	1.72768e-05	0.40918	-4.68688e-06
1.4701	-1.86586	1.47008	-1.86585	0.410156	2.54887e-05	0.410156	-6.79648e-06
1.45588	-1.85595	1.45584	-1.85594	0.411133	3.29103e-05	0.411133	-8.79686e-06
1.44181	-1.8461	1.44177	-1.84609	0.412109	3.91828e-05	0.412109	-1.0461e-05
1.42789	-1.83633	1.42785	-1.83632	0.413086	4.42588e-05	0.413086	-1.17549e-05
1.41413	-1.82662	1.41408	-1.82661	0.414062	4.66875e-05	0.414062	-1.2425e-05
1.40052	-1.81699	1.40047	-1.81697	0.415039	4.46543e-05	0.415039	-1.20649e-05
1.38706	-1.80742	1.38702	-1.8074	0.416016	3.99028e-05	0.416016	-1.0899e-05
1.37374	-1.79791	1.37371	-1.7979	0.416992	3.38794e-05	0.416992	-9.38484e-06
1.36057	-1.78847	1.36055	-1.78847	0.417969	2.67607e-05	0.417969	-7.61736e-06
1.34755	-1.7791	1.34753	-1.7791	0.418945	1.87349e-05	0.418945	-5.52777e-06
1.33466	-1.76979	1.33465	-1.76979	0.419922	1.10128e-05	0.419922	-3.46523e-06
1.32192	-1.76055	1.32192	-1.76055	0.420898	4.04164e-06	0.420898	-1.46911e-06
1.30931	-1.75137	1.30931	-1.75137	0.421875	0	0.421875	0
1.29684	-1.74225	1.29684	-1.74225	0.422852	2.09535e-06	0.422852	2.11079e-07
1.28451	-1.7332	1.2845	-1.7332	0.423828	7.18804e-06	0.423828	-6.39435e-08
1.27231	-1.7242	1.27229	-1.7242	0.424805	1.31823e-05	0.424805	-6.1948e-07
1.26023	-1.71527	1.26021	-1.71527	0.425781	1.9454e-05	0.425781	-1.18752e-06
1.24829	-1.7064	1.24827	-1.70639	0.426758	2.50709e-05	0.426758	-1.80251e-06
1.23648	-1.69758	1.23645	-1.69758	0.427734	2.98614e-05	0.427734	-2.25152e-06
1.22479	-1.68883	1.22476	-1.68883	0.428711	3.36618e-05	0.428711	-2.48629e-06
1.21321	-1.68013	1.21319	-1.68013	0.429688	2.33169e-05	0.429688	6.85273e-06
1.20178	-1.67149	1.20175	-1.6715	0.430664	2.38685e-05	0.430664	6.44535e-06
1.19046	-1.66291	1.19044	-1.66292	0.431641	2.24623e-05	0.431641	6.37898e-06
1.17926	-1.65439	1.17924	-1.6544	0.432617	2.00146e-05	0.432617	6.13062e-06
1.16818	-1.64593	1.16817	-1.64593	0.433594	1.65554e-05	0.433594	5.81128e-06
1.15722	-1.63752	1.15721	-1.63753	0.43457	1.2301e-05	0.43457	5.35936e-06
1.14638	-1.62917	1.14637	-1.62917	0.435547	7.70884e-06	0.435547	4.5697e-06
1.13564	-1.62087	1.13564	-1.62087	0.436523	3.0119e-06	0.436523	3.04945e-06
1.12502	-1.61262	1.12502	-1.61262	0.4375	0	0.4375	0
1.11451	-1.60443	1.11451	-1.60443	0.438477	1.36596e-06	0.438477	-6.54249e-06
1.10411	-1.5963	1.1041	-1.59628	0.439453	4.93382e-06	0.439453	-1.51752e-05
1.09382	-1.58821	1.09381	-1.58819	0.44043	9.74118e-06	0.44043	-2.51732e-05
1.08363	-1.58018	1.08362	-1.58014	0.441406	1.51402e-05	0.441406	-3.60664e-05
1.07356	-1.5722	1.07354	-1.57215	0.442383	1.99269e-05	0.442383	-4.68341e-05
1.06358	-1.56427	1.06356	-1.56421	0.443359	2.36075e-05	0.443359	-5.72032e-05
1.05371	-1.55639	1.05369	-1.55633	0.444336	2.61007e-05	0.444336	-6.7084e-05
1.04394	-1.54857	1.04392	-1.54849	0.445312	2.67656e-05	0.445312	-7.64059e-05
1.03427	-1.54079	1.03425	-1.5407	0.446289	2.53695e-05	0.446289	-8.52742e-05
1.02471	-1.53306	1.02468	-1.53297	0.447266	2.42068e-05	0.447266	-9.47707e-05
1.01524	-1.52539	1.01522	-1.52528	0.448242	2.11639e-05	0.448242	-0.000102572
1.00586	-1.51776	1.00585	-1.51765	0.449219	1.6532e-05	0.449219	-0.000108799
0.996588	-1.51017	0.996576	-1.51006	0.450195	1.14131e-05	0.450195	-0.000114103
0.987405	-1.50264	0.987399	-1.50252	0.451172	6.60197e-06	0.451172	-0.000118374
0.978317	-1.49516	0.978314	-1.49503	0.452148	2.39997e-06	0.452148	-0.000121226
0.96932	-1.48772	0.96932	-1.48759	0.453125	9.99201e-16	0.453125	-0.000122244
0.960416	-1.48032	0.960414	-1.4802	0.454102	1.46956e-06	0.454102	-0.00012033
0.951602	-1.47298	0.951597	-1.47286	0.455078	4.70623e-06	0.455078	-0.00011645
0.942877	-1.46568	0.942868	-1.46556	0.456055	8.49041e-06	0.456055	-0.000111181
0.93424	-1.45842	0.934227	-1.45832	0.457031	1.24811e-05	0.457031	-0.000104787
0.92569	-1.45121	0.925674	-1.45111	0.458008	1.60087e-05	0.458008	-9.76586e-05
0.917226	-1.44404	0.917207	-1.44395	0.458984	1.89894e-05	0.458984	-8.96862e-05
0.908848	-1.43692	0.908826	-1.43684	0.459961	2.13716e-05	0.459961	-8.10058e-05
0.900553	-1.42984	0.90053	-1.42977	0.460938	2.25281e-05	0.460938	-7.15664e-05
0.892341	-1.42281	0.89232	-1.42275	0.461914	2.15514e-05	0.461914	-6.13751e-05
0.884212	-1.41582	0.884193	-1.41576	0.462891	1.93312e-05	0.462891	-5.08938e-05
0.876163	-1.40887	0.876147	-1.40882	0.463867	1.64602e-05	0.463867	-4.06356e-05
0.868195	-1.40196	0.868182	-1.40193	0.464844	1.30431e-05	0.464844	-3.05544e-05
0.860306	-1.39509	0.860297	-1.39507	0.46582	9.2282e-06	0.46582	-2.06735e-05
0.852496	-1.38827	0.85249	-1.38826	0.466797	5.49718e-06	0.466797	-1.17977e-05
0.844762	-1.38148	0.84476	-1.38148	0.467773	2.10226e-06	0.467773	-4.51173e-06
0.837106	-1.37474	0.837106	-1.37474	0.46875	9.99201e-16	0.46875	0
0.829525	-1.36804	0.829524	-1.36804	0.469727	7.28519e-07	0.469727	-2.67473e-07
0.822019	-1.36138	0.822016	-1.36137	0.470703	2.80536e-06	0.470703	-3.33744e-06
0.814587	-1.35476	0.814582	-1.35475	0.47168	5.33835e-06	0.47168	-8.05298e-06
0.807228	-1.34817	0.80722	-1.34816	0.472656	8.03473e-06	0.472656	-1.38597e-05
0.799942	-1.34163	0.799931	-1.34161	0.473633	1.05561e-05	0.473633	-2.02846e-05
0.792727	-1.33512	0.792714	-1.3351	0.474609	1.27872e-05	0.474609	-2.71264e-05
0.785582	-1.32866	0.785568	-1.32862	0.475586	1.4695e-05	0.475586	-3.44575e-05
0.778508	-1.32223	0.778492	-1.32219	0.476562	1.59037e-05	0.476562	-4.17836e-05
0.771502	-1.31584	0.771487	-1.31579	0.477539	1.55338e-05	0.477539	-4.85534e-05
0.764565	-1.30949	0.764551	-1.30943	0.478516	1.4264e-05	0.478516	-5.49106e-05
0.757695	-1.30317	0.757683	-1.30311	0.479492	1.24513e-05	0.479492	-6.07517e-05
0.750892	-1.29689	0.750882	-1.29682	0.480469	1.01316e-05	0.480469	-6.60676e-05
0.744154	-1.29065	0.744147	-1.29058	0.481445	7.2969e-06	0.481445	-7.07942e-05
0.737482	-1.28444	0.737477	-1.28436	0.482422	4.53557e-06	0.482422	-7.48935e-05
0.730874	-1.27827	0.730872	-1.27819	0.483398	1.88576e-06	0.483398	-7.78411e-05
0.724329	-1.27213	0.724329	-1.27205	0.484375	0	0.484375	-7.94313e-05
0.717848	-1.26603	0.717848	-1.26595	0.485352	-5.71828e-07	0.485352	-7.81033e-05
0.711428	-1.25997	0.711428	-1.25989	0.486328	-5.53586e-07	0.486328	-7.51972e-05
0.70507	-1.25393	0.70507	-1.25386	0.487305	-9.63035e-08	0.487305	-7.14037e-05
0.698773	-1.24794	0.698772	-1.24787	0.488281	7.81409e-07	0.488281	-6.69104e-05
0.692537	-1.24198	0.692535	-1.24191	0.489258	1.69432e-06	0.489258	-6.2203e-05
0.68636	-1.23605	0.686357	-1.23599	0.490234	2.46126e-06	0.490234	-5.69781e-05
0.680242	-1.23015	0.680239	-1.2301	0.491211	3.02889e-06	0.491211	-5.12402e-05
0.674182	-1.22429	0.674179	-1.22424	0.492188	2.98848e-06	0.492188	-4.5052e-05
0.66818	-1.21846	0.668178	-1.21842	0.493164	1.64078e-06	0.493164	-3.84979e-05
0.662235	-1.21266	0.662235	-1.21263	0.494141	-1.65976e-07	0.494141	-3.18174e-05
0.656346	-1.2069	0.656347	-1.20688	0.495117	-1.83809e-06	0.495117	-2.52407e-05
0.650512	-1.20117	0.650516	-1.20115	0.496094	-3.29117e-06	0.496094	-1.888e-05
0.644734	-1.19547	0.644739	-1.19546	0.49707	-4.50091e-06	0.49707	-1.27481e-05
0.63901	-1.1898	0.639015	-1.18979	0.498047	-4.72334e-06	0.498047	-7.17414e-06
0.633341	-1.18416	0.633344	-1.18416	0.499023	-3.63293e-06	0.499023	-2.70155e-06
0.627724	-1.17856	0.627724	-1.17856	0.5	0	0.5	0
0.62216	-1.17298	0.622152	-1.17298	0.500977	8.25563e-06	0.500977	-4.87905e-07
0.616649	-1.16744	0.61663	-1.16744	0.501953	1.90079e-05	0.501953	-2.7625e-06
0.611189	-1.16193	0.611158	-1.16192	0.50293	3.09677e-05	0.50293	-6.06759e-06
0.60578	-1.15644	0.605736	-1.15643	0.503906	4.36945e-05	0.503906	-1.01819e-05
0.600421	-1.15099	0.600365	-1.15098	0.504883	5.63199e-05	0.504883	-1.45048e-05
0.595113	-1.14557	0.595044	-1.14555	0.505859	6.88779e-05	0.505859	-1.90178e-05
0.589854	-1.14017	0.589772	-1.14015	0.506836	8.13174e-05	0.506836	-2.38175e-05
0.584643	-1.13481	0.58455	-1.13478	0.507812	9.3205e-05	0.507812	-2.85567e-05
0.579481	-1.12947	0.579377	-1.12944	0.508789	0.000104086	0.508789	-3.29507e-05
0.574367	-1.12416	0.574253	-1.12413	0.509766	0.000114003	0.509766	-3.7009e-05
0.569301	-1.11888	0.569178	-1.11884	0.510742	0.000122866	0.510742	-4.08433e-05
0.564281	-1.11363	0.56415	-1.11359	0.511719	0.000130639	0.511719	-4.42626e-05
0.559307	-1.10841	0.559169	-1.10836	0.512695	0.000137466	0.512695	-4.7473e-05
0.554379	-1.10322	0.554236	-1.10317	0.513672	0.000142797	0.513672	-5.01958e-05
0.549497	-1.09805	0.54935	-1.098	0.514648	0.000146345	0.514648	-5.2196e-05
0.544659	-1.09291	0.544511	-1.09286	0.515625	0.000147454	0.515625	-5.31487e-05
0.539866	-1.0878	0.539721	-1.08774	0.516602	0.000144993	0.516602	-5.24909e-05
0.535116	-1.08271	0.534976	-1.08266	0.517578	0.000140128	0.517578	-5.08028e-05
0.53041	-1.07765	0.530277	-1.0776	0.518555	0.000133547	0.518555	-4.85294e-05
0.525747	-1.07262	0.525622	-1.07257	0.519531	0.00012558	0.519531	-4.55128e-05
0.521127	-1.06761	0.52101	-1.06757	0.520508	0.000116821	0.520508	-4.23281e-05
0.516549	-1.06264	0.516442	-1.0626	0.521484	0.000107129	0.521484	-3.87205e-05
0.512012	-1.05768	0.511916	-1.05765	0.522461	9.65666e-05	0.522461	-3.4808e-05
0.507517	-1.05275	0.507432	-1.05272	0.523438	8.52036e-05	0.523438	-3.0647e-05
0.503063	-1.04785	0.50299	-1.04783	0.524414	7.29572e-05	0.524414	-2.62397e-05
0.498648	-1.04297	0.498588	-1.04295	0.525391	6.03957e-05	0.525391	-2.16661e-05
0.494274	-1.03812	0.494226	-1.03811	0.526367	4.8069e-05	0.526367	-1.71985e-05
0.48994	-1.0333	0.489903	-1.03328	0.527344	3.607e-05	0.527344	-1.28608e-05
0.485644	-1.02849	0.48562	-1.02849	0.52832	2.43412e-05	0.52832	-8.60898e-06
0.481387	-1.02372	0.481373	-1.02371	0.529297	1.39128e-05	0.529297	-4.91807e-06
0.477169	-1.01896	0.477164	-1.01896	0.530273	5.29159e-06	0.530273	-1.86872e-06
0.472988	-1.01424	0.472988	-1.01424	0.53125	0	0.53125	0
0.468846	-1.00953	0.468845	-1.00953	0.532227	5.21672e-07	0.532227	-3.24487e-07
0.46474	-1.00485	0.464735	-1.00485	0.533203	4.40006e-06	0.533203	-1.90232e-06
0.460671	-1.00019	0.460661	-1.00019	0.53418	1.01588e-05	0.53418	-4.16573e-06
0.456638	-0.99556	0.456621	-0.995553	0.535156	1.7321e-05	0.535156	-6.93101e-06
0.452642	-0.99095	0.452617	-0.99094	0.536133	2.49096e-05	0.536133	-9.86431e-06
0.448681	-0.986363	0.448648	-0.986351	0.537109	3.29892e-05	0.537109	-1.29682e-05
0.444756	-0.9818	0.444714	-0.981783	0.538086	4.14911e-05	0.538086	-1.62274e-05
0.440865	-0.977259	0.440815	-0.977239	0.539062	4.9918e-05	0.539062	-1.94512e-05
0.437009	-0.97274	0.436952	-0.972718	0.540039	5.76713e-05	0.540039	-2.24231e-05
0.433188	-0.968245	0.433123	-0.96822	0.541016	6.49057e-05	0.541016	-2.5194e-05
0.4294	-0.963771	0.429328	-0.963744	0.541992	7.16151e-05	0.541992	-2.77582e-05
0.425646	-0.95932	0.425568	-0.95929	0.542969	7.77637e-05	0.542969	-3.0109e-05
0.421925	-0.954891	0.421842	-0.954859	0.543945	8.35119e-05	0.543945	-3.22957e-05
0.418237	-0.950484	0.418149	-0.950449	0.544922	8.8315e-05	0.544922	-3.41245e-05
0.414582	-0.946098	0.41449	-0.946062	0.545898	9.19067e-05	0.545898	-3.54803e-05
0.410959	-0.941734	0.410865	-0.941698	0.546875	9.36725e-05	0.546875	-3.61375e-05
0.407368	-0.937391	0.407275	-0.937355	0.547852	9.25807e-05	0.547852	-3.56971e-05
0.403808	-0.93307	0.403718	-0.933035	0.548828	8.96567e-05	0.548828	-3.4554e-05
0.40028	-0.928769	0.400194	-0.928736	0.549805	8.54857e-05	0.549805	-3.29319e-05
0.396783	-0.92449	0.396702	-0.924459	0.550781	8.0317e-05	0.550781	-3.09254e-05
0.393316	-0.920231	0.393241	-0.920203	0.551758	7.46277e-05	0.551758	-2.87306e-05
0.38988	-0.915993	0.389812	-0.915967	0.552734	6.83202e-05	0.552734	-2.62965e-05
0.386474	-0.911776	0.386412	-0.911752	0.553711	6.14249e-05	0.553711	-2.36324e-05
0.383098	-0.907578	0.383044	-0.907558	0.554688	5.40554e-05	0.554688	-2.07833e-05
0.379751	-0.903401	0.379705	-0.903384	0.555664	4.62145e-05	0.555664	-1.77466e-05
0.376433	-0.899245	0.376395	-0.89923	0.556641	3.82255e-05	0.556641	-1.46544e-05
0.373145	-0.895107	0.373114	-0.895096	0.557617	3.04026e-05	0.557617	-1.16236e-05
0.369885	-0.89099	0.369862	-0.890981	0.558594	2.28051e-05	0.558594	-8.68733e-06
0.366653	-0.886893	0.366638	-0.886887	0.55957	1.53538e-05	0.55957	-5.82249e-06
0.36345	-0.882814	0.363441	-0.882811	0.560547	8.73899e-06	0.560547	-3.27537e-06
0.360274	-0.878755	0.360271	-0.878754	0.561523	3.30347e-06	0.561523	-1.2078e-06
0.357126	-0.874716	0.357126	-0.874716	0.5625	0	0.5625	0
0.354005	-0.870695	0.354004	-0.870695	0.563477	4.48509e-07	0.563477	-2.80829e-07
0.350911	-0.866694	0.350908	-0.866692	0.564453	3.05023e-06	0.564453	-1.41616e-06
0.347844	-0.862711	0.347837	-0.862708	0.56543	6.86084e-06	0.56543	-3.03959e-06
0.344803	-0.858747	0.344792	-0.858742	0.566406	1.15769e-05	0.566406	-5.02677e-06
0.341789	-0.854801	0.341772	-0.854794	0.567383	1.65562e-05	0.567383	-7.10163e-06
0.3388	-0.850874	0.338778	-0.850865	0.568359	2.18612e-05	0.568359	-9.30293e-06
0.335838	-0.846965	0.33581	-0.846954	0.569336	2.74254e-05	0.569336	-1.16094e-05
0.332901	-0.843075	0.332868	-0.843061	0.570312	3.29237e-05	0.570312	-1.38851e-05
0.329989	-0.839202	0.329951	-0.839186	0.571289	3.7996e-05	0.571289	-1.5977e-05
0.327102	-0.835347	0.327059	-0.83533	0.572266	4.27212e-05	0.572266	-1.79354e-05
0.32424	-0.831511	0.324192	-0.831491	0.573242	4.7102e-05	0.573242	-1.97349e-05
0.321402	-0.827691	0.321351	-0.82767	0.574219	5.11166e-05	0.574219	-2.13901e-05
0.318589	-0.82389	0.318534	-0.823867	0.575195	5.48568e-05	0.575195	-2.29211e-05
0.315799	-0.820105	0.315741	-0.820081	0.576172	5.79742e-05	0.576172	-2.41952e-05
0.313034	-0.816339	0.312974	-0.816313	0.577148	6.0298e-05	0.577148	-2.51381e-05
0.310292	-0.812589	0.310231	-0.812563	0.578125	6.14369e-05	0.578125	-2.55844e-05
0.307574	-0.808856	0.307513	-0.808831	0.579102	6.07016e-05	0.579102	-2.5254e-05
0.304879	-0.805141	0.30482	-0.805116	0.580078	5.87653e-05	0.580078	-2.44358e-05
0.302207	-0.801442	0.302151	-0.801419	0.581055	5.60175e-05	0.581055	-2.32755e-05
0.299557	-0.79776	0.299505	-0.797738	0.582031	5.268e-05	0.582031	-2.19419e-05
0.29693	-0.794095	0.296881	-0.794074	0.583008	4.89498e-05	0.583008	-2.03778e-05
0.294326	-0.790446	0.294281	-0.790427	0.583984	4.48014e-05	0.583984	-1.86364e-05
0.291743	-0.786813	0.291703	-0.786796	0.584961	4.02733e-05	0.584961	-1.67465e-05
0.289183	-0.783197	0.289147	-0.783182	0.585938	3.54303e-05	0.585938	-1.47239e-05
0.286644	-0.779597	0.286613	-0.779584	0.586914	3.02764e-05	0.586914	-1.25679e-05
0.284126	-0.776013	0.284101	-0.776003	0.587891	2.50328e-05	0.587891	-1.0368e-05
0.28163	-0.772445	0.28161	-0.772437	0.588867	1.98936e-05	0.588867	-8.21978e-06
0.279155	-0.768893	0.27914	-0.768887	0.589844	1.49035e-05	0.589844	-6.14487e-06
0.276701	-0.765357	0.276691	-0.765353	0.59082	1.00194e-05	0.59082	-4.11201e-06
0.274268	-0.761836	0.274262	-0.761834	0.591797	5.68912e-06	0.591797	-2.31515e-06
0.271855	-0.758331	0.271853	-0.75833	0.592773	2.13762e-06	0.592773	-8.52794e-07
0.269463	-0.754842	0.269463	-0.754842	0.59375	0	0.59375	0
0.26709	-0.751367	0.26709	-0.751367	0.594727	3.39067e-07	0.594727	-2.15539e-07
0.264738	-0.747908	0.264736	-0.747907	0.595703	2.10662e-06	0.595703	-1.0468e-06
0.262406	-0.744465	0.262401	-0.744462	0.59668	4.67048e-06	0.59668	-2.21426e-06
0.260093	-0.741036	0.260085	-0.741032	0.597656	7.83543e-06	0.597656	-3.63744e-06
0.257799	-0.737622	0.257788	-0.737617	0.598633	1.11788e-05	0.598633	-5.13233e-06
0.255525	-0.734223	0.25551	-0.734216	0.599609	1.47208e-05	0.599609	-6.72004e-06
0.25327	-0.730839	0.253251	-0.73083	0.600586	1.84463e-05	0.600586	-8.37328e-06
0.251033	-0.727469	0.251011	-0.727459	0.601562	2.21194e-05	0.601562	-1.00132e-05
0.248816	-0.724114	0.24879	-0.724103	0.602539	2.55149e-05	0.602539	-1.15188e-05
0.246617	-0.720774	0.246588	-0.720761	0.603516	2.8676e-05	0.603516	-1.29296e-05
0.244436	-0.717448	0.244404	-0.717434	0.604492	3.16098e-05	0.604492	-1.42329e-05
0.242274	-0.714136	0.242239	-0.714121	0.605469	3.42905e-05	0.605469	-1.54254e-05
0.240129	-0.710839	0.240093	-0.710822	0.606445	3.67878e-05	0.606445	-1.65264e-05
0.238003	-0.707555	0.237964	-0.707538	0.607422	3.88727e-05	0.607422	-1.74555e-05
0.235894	-0.704286	0.235854	-0.704268	0.608398	4.04274e-05	0.608398	-1.81409e-05
0.233803	-0.70103	0.233762	-0.701012	0.609375	4.11775e-05	0.609375	-1.84663e-05
0.231729	-0.697789	0.231689	-0.69777	0.610352	4.06937e-05	0.610352	-1.82543e-05
0.229673	-0.694561	0.229633	-0.694543	0.611328	3.94127e-05	0.611328	-1.76857e-05
0.227634	-0.691347	0.227596	-0.69133	0.612305	3.75792e-05	0.612305	-1.68714e-05
0.225611	-0.688146	0.225576	-0.68813	0.613281	3.531e-05	0.613281	-1.58733e-05
0.223606	-0.684959	0.223573	-0.684944	0.614258	3.28153e-05	0.614258	-1.4759e-05
0.221617	-0.681785	0.221587	-0.681772	0.615234	3.00501e-05	0.615234	-1.35332e-05
0.219644	-0.678625	0.219617	-0.678613	0.616211	2.70257e-05	0.616211	-1.21857e-05
0.217688	-0.675478	0.217665	-0.675467	0.617188	2.37835e-05	0.617188	-1.07389e-05
0.215749	-0.672344	0.215728	-0.672335	0.618164	2.0334e-05	0.618164	-9.18597e-06
0.213825	-0.669223	0.213808	-0.669216	0.619141	1.68216e-05	0.619141	-7.61343e-06
0.211917	-0.666115	0.211904	-0.666109	0.620117	1.33761e-05	0.620117	-6.06486e-06
0.210025	-0.663021	0.210015	-0.663016	0.621094	1.00327e-05	0.621094	-4.55205e-06
0.208149	-0.659938	0.208142	-0.659935	0.62207	6.74503e-06	0.62207	-3.07368e-06
0.206288	-0.656869	0.206284	-0.656867	0.623047	3.83863e-06	0.623047	-1.75265e-06
0.204442	-0.653813	0.204441	-0.653812	0.624023	1.4498e-06	0.624023	-6.64835e-07
0.202612	-0.650769	0.202612	-0.650769	0.625	0	0.625	0
0.200797	-0.647737	0.200797	-0.647737	0.625977	2.17634e-07	0.625977	-7.68964e-08
0.198997	-0.644718	0.198996	-0.644718	0.626953	1.37816e-06	0.626953	-5.74459e-07
0.197212	-0.641711	0.197209	-0.64171	0.62793	3.08288e-06	0.62793	-1.31019e-06
0.195441	-0.638717	0.195436	-0.638715	0.628906	5.18269e-06	0.628906	-2.21713e-06
0.193685	-0.635735	0.193678	-0.635732	0.629883	7.39243e-06	0.629883	-3.17252e-06
0.191944	-0.632765	0.191934	-0.632761	0.630859	9.73152e-06	0.630859	-4.19127e-06
0.190217	-0.629807	0.190204	-0.629802	0.631836	1.21951e-05	0.631836	-5.24805e-06
0.188504	-0.626861	0.188489	-0.626855	0.632812	1.46209e-05	0.632812	-6.28082e-06
0.186805	-0.623927	0.186788	-0.62392	0.633789	1.68573e-05	0.633789	-7.22946e-06
0.185123	-0.621011	0.185101	-0.620997	0.634766	2.22576e-05	0.634766	-1.38729e-05
0.183452	-0.618101	0.183428	-0.618086	0.635742	2.41039e-05	0.635742	-1.45677e-05
0.181795	-0.615202	0.181769	-0.615187	0.636719	2.57776e-05	0.636719	-1.51813e-05
0.180151	-0.612315	0.180124	-0.612299	0.637695	2.7331e-05	0.637695	-1.5734e-05
0.178521	-0.60944	0.178492	-0.609424	0.638672	2.8594e-05	0.638672	-1.61534e-05
0.176904	-0.606576	0.176874	-0.606559	0.639648	2.95024e-05	0.639648	-1.64018e-05
0.1753	-0.603723	0.175271	-0.603707	0.640625	2.98713e-05	0.640625	-1.63944e-05
0.17371	-0.600882	0.173681	-0.600866	0.641602	2.939e-05	0.641602	-1.5997e-05
0.172133	-0.598052	0.172104	-0.598037	0.642578	2.83719e-05	0.642578	-1.53392e-05
0.170568	-0.595234	0.170541	-0.595219	0.643555	2.69762e-05	0.643555	-1.45118e-05
0.169016	-0.592426	0.168991	-0.592413	0.644531	2.52949e-05	0.644531	-1.35562e-05
0.167478	-0.58963	0.167454	-0.589618	0.645508	2.34606e-05	0.645508	-1.25268e-05
0.165951	-0.586845	0.16593	-0.586833	0.646484	2.14406e-05	0.646484	-1.14143e-05
0.164437	-0.584071	0.164418	-0.58406	0.647461	1.9251e-05	0.647461	-1.02284e-05
0.162936	-0.581307	0.162919	-0.581298	0.648438	1.69276e-05	0.648438	-8.96668e-06
0.161447	-0.578555	0.161432	-0.578547	0.649414	1.44569e-05	0.649414	-7.65143e-06
0.15997	-0.575813	0.159958	-0.575807	0.650391	1.19428e-05	0.650391	-6.31769e-06
0.158505	-0.573082	0.158496	-0.573077	0.651367	9.48485e-06	0.651367	-5.01749e-06
0.157052	-0.570362	0.157045	-0.570358	0.652344	7.10236e-06	0.652344	-3.76212e-06
0.155611	-0.567652	0.155606	-0.567649	0.65332	4.77865e-06	0.65332	-2.54552e-06
0.154182	-0.564953	0.154179	-0.564951	0.654297	2.72111e-06	0.654297	-1.46188e-06
0.152764	-0.562264	0.152763	-0.562263	0.655273	1.02301e-06	0.655273	-5.6387e-07
0.151358	-0.559586	0.151358	-0.559586	0.65625	0	0.65625	0
0.149964	-0.556918	0.149964	-0.556918	0.657227	1.38032e-07	0.657227	-2.82569e-08
0.148581	-0.55426	0.14858	-0.55426	0.658203	9.49511e-07	0.658203	-3.92921e-07
0.147209	-0.551613	0.147207	-0.551612	0.65918	2.14642e-06	0.65918	-9.57449e-07
0.145848	-0.548975	0.145845	-0.548974	0.660156	3.61597e-06	0.660156	-1.65229e-06
0.144499	-0.546348	0.144494	-0.546346	0.661133	5.17346e-06	0.661133	-2.40721e-06
0.14316	-0.543731	0.143153	-0.543728	0.662109	6.82671e-06	0.662109	-3.20771e-06
0.141833	-0.541124	0.141824	-0.54112	0.663086	8.57264e-06	0.663086	-4.0639e-06
0.140516	-0.538527	0.140506	-0.538522	0.664062	1.02992e-05	0.664062	-4.90176e-06
0.13921	-0.53594	0.139198	-0.535934	0.665039	1.18908e-05	0.665039	-5.69061e-06
0.137915	-0.533362	0.137901	-0.533356	0.666016	1.33752e-05	0.666016	-6.42052e-06
0.13663	-0.530794	0.136615	-0.530787	0.666992	1.47543e-05	0.666992	-7.1039e-06
0.135356	-0.528237	0.13534	-0.528229	0.667969	1.60195e-05	0.667969	-7.73304e-06
0.134092	-0.525688	0.134074	-0.52568	0.668945	1.71977e-05	0.668945	-8.31788e-06
0.132838	-0.52315	0.13282	-0.523141	0.669922	1.81848e-05	0.669922	-8.81798e-06
0.131595	-0.52062	0.131576	-0.520611	0.670898	1.89092e-05	0.670898	-9.18924e-06
0.130361	-0.518101	0.130342	-0.518092	0.671875	1.92699e-05	0.671875	-9.3725e-06
0.129138	-0.515591	0.129119	-0.515581	0.672852	1.90379e-05	0.672852	-9.26466e-06
0.127925	-0.51309	0.127907	-0.513081	0.673828	1.84345e-05	0.673828	-8.97339e-06
0.126722	-0.510599	0.126704	-0.51059	0.674805	1.75749e-05	0.674805	-8.55301e-06
0.125528	-0.508116	0.125512	-0.508108	0.675781	1.64992e-05	0.675781	-8.0305e-06
0.124344	-0.505644	0.124329	-0.505636	0.676758	1.5327e-05	0.676758	-7.44748e-06
0.12317	-0.50318	0.123156	-0.503173	0.677734	1.40259e-05	0.677734	-6.81426e-06
0.122006	-0.500725	0.121993	-0.500719	0.678711	1.26107e-05	0.678711	-6.12478e-06
0.120851	-0.49828	0.12084	-0.498274	0.679688	1.10797e-05	0.679688	-5.37969e-06
0.119705	-0.495843	0.119696	-0.495839	0.680664	9.46133e-06	0.680664	-4.57928e-06
0.118569	-0.493416	0.118561	-0.493412	0.681641	7.81062e-06	0.681641	-3.76851e-06
0.117442	-0.490997	0.117435	-0.490994	0.682617	6.18983e-06	0.682617	-2.98076e-06
0.116324	-0.488588	0.116319	-0.488585	0.683594	4.62575e-06	0.683594	-2.22105e-06
0.115215	-0.486187	0.115212	-0.486185	0.68457	3.09023e-06	0.68457	-1.47186e-06
0.114115	-0.483795	0.114114	-0.483794	0.685547	1.74029e-06	0.685547	-8.14312e-07
0.113025	-0.481412	0.113024	-0.481411	0.686523	6.40881e-07	0.686523	-2.92951e-07
0.111943	-0.479037	0.111943	-0.479037	0.6875	0	0.6875	0
0.11087	-0.476671	0.11087	-0.476671	0.688477	1.54216e-07	0.688477	-1.08104e-07
0.109806	-0.474314	0.109805	-0.474313	0.689453	7.72786e-07	0.689453	-4.60532e-07
0.10875	-0.471965	0.108748	-0.471964	0.69043	1.65295e-06	0.69043	-9.30703e-07
0.107703	-0.469625	0.1077	-0.469623	0.691406	2.72733e-06	0.691406	-1.51082e-06
0.106665	-0.467293	0.106661	-0.467291	0.692383	3.84826e-06	0.692383	-2.10734e-06
0.105635	-0.46497	0.10563	-0.464967	0.693359	5.04385e-06	0.693359	-2.74093e-06
0.104613	-0.462655	0.104607	-0.462651	0.694336	6.28137e-06	0.694336	-3.39163e-06
0.1036	-0.460348	0.103593	-0.460344	0.695312	7.5156e-06	0.695312	-4.03781e-06
0.102595	-0.458049	0.102587	-0.458045	0.696289	8.64086e-06	0.696289	-4.63262e-06
0.101599	-0.455759	0.101589	-0.455754	0.697266	9.68577e-06	0.697266	-5.18171e-06
0.10061	-0.453477	0.1006	-0.453472	0.698242	1.06535e-05	0.698242	-5.69788e-06
0.0996299	-0.451203	0.0996183	-0.451197	0.699219	1.15417e-05	0.699219	-6.16282e-06
0.0986575	-0.448938	0.0986451	-0.448931	0.700195	1.2366e-05	0.700195	-6.59048e-06
0.0976931	-0.44668	0.09768	-0.446673	0.701172	1.30552e-05	0.701172	-6.94683e-06
0.0967365	-0.44443	0.0967229	-0.444423	0.702148	1.3572e-05	0.702148	-7.21556e-06
0.0957878	-0.442189	0.095774	-0.442181	0.703125	1.38365e-05	0.703125	-7.3575e-06
0.0948468	-0.439955	0.0948331	-0.439948	0.704102	1.37107e-05	0.704102	-7.28433e-06
0.0939136	-0.437729	0.0939003	-0.437722	0.705078	1.33274e-05	0.705078	-7.08717e-06
0.092988	-0.435511	0.0929753	-0.435504	0.706055	1.27682e-05	0.706055	-6.78853e-06
0.09207	-0.433301	0.092058	-0.433294	0.707031	1.2062e-05	0.707031	-6.41586e-06
0.0911595	-0.431098	0.0911483	-0.431092	0.708008	1.12717e-05	0.708008	-6.00267e-06
0.0902565	-0.428904	0.0902462	-0.428898	0.708984	1.03848e-05	0.708984	-5.53332e-06
0.0893609	-0.426716	0.0893515	-0.426711	0.709961	9.40596e-06	0.709961	-5.02057e-06
0.0884727	-0.424537	0.0884644	-0.424533	0.710938	8.35005e-06	0.710938	-4.45267e-06
0.0875918	-0.422365	0.0875845	-0.422361	0.711914	7.22431e-06	0.711914	-3.8622e-06
0.0867181	-0.420201	0.086712	-0.420198	0.712891	6.0648e-06	0.712891	-3.23896e-06
0.0858515	-0.418044	0.0858466	-0.418042	0.713867	4.90947e-06	0.713867	-2.6325e-06
0.0849921	-0.415895	0.0849884	-0.415893	0.714844	3.76693e-06	0.714844	-2.01613e-06
0.0841398	-0.413753	0.0841372	-0.413752	0.71582	2.62874e-06	0.71582	-1.41527e-06
0.0832945	-0.411619	0.0832929	-0.411618	0.716797	1.58003e-06	0.716797	-8.5313e-07
0.0824561	-0.409492	0.0824555	-0.409492	0.717773	6.64377e-07	0.717773	-3.6092e-07
0.0816247	-0.407372	0.0816247	-0.407372	0.71875	0	0.71875	0
0.0808001	-0.40526	0.0808003	-0.40526	0.719727	-2.13528e-07	0.719727	1.16227e-07
0.0799823	-0.403155	0.0799825	-0.403155	0.720703	-1.69721e-07	0.720703	1.02676e-07
0.0791713	-0.401057	0.0791713	-0.401057	0.72168	1.83412e-08	0.72168	1.21185e-08
0.0783669	-0.398966	0.0783666	-0.398966	0.722656	3.11929e-07	0.722656	-1.3242e-07
0.0775692	-0.396883	0.0775686	-0.396882	0.723633	6.33551e-07	0.723633	-2.95647e-07
0.0767781	-0.394806	0.0767771	-0.394806	0.724609	9.9441e-07	0.724609	-4.71595e-07
0.0759936	-0.392737	0.0759922	-0.392736	0.725586	1.39416e-06	0.725586	-6.75737e-07
0.0752155	-0.390674	0.0752137	-0.390674	0.726562	1.80096e-06	0.726562	-8.78462e-07
0.0744439	-0.388619	0.0744417	-0.388618	0.727539	2.18377e-06	0.727539	-1.07118e-06
0.0736786	-0.386571	0.0736761	-0.386569	0.728516	2.54183e-06	0.728516	-1.2563e-06
0.0729197	-0.384529	0.0729169	-0.384528	0.729492	2.86057e-06	0.729492	-1.42144e-06
0.0721672	-0.382495	0.072164	-0.382493	0.730469	3.14247e-06	0.730469	-1.55242e-06
0.0714208	-0.380467	0.0714174	-0.380465	0.731445	3.40338e-06	0.731445	-1.68396e-06
0.0706807	-0.378446	0.0706771	-0.378444	0.732422	3.58561e-06	0.732422	-1.76696e-06
0.0699467	-0.376432	0.069943	-0.37643	0.733398	3.66017e-06	0.733398	-1.80081e-06
0.0692188	-0.374425	0.0692153	-0.374423	0.734375	3.54777e-06	0.734375	-1.71477e-06
0.068497	-0.372424	0.0684939	-0.372423	0.735352	3.11122e-06	0.735352	-1.45457e-06
0.0677812	-0.37043	0.0677787	-0.370429	0.736328	2.50219e-06	0.736328	-1.10023e-06
0.0670713	-0.368443	0.0670695	-0.368442	0.737305	1.80904e-06	0.737305	-6.97259e-07
0.0663674	-0.366462	0.0663663	-0.366462	0.738281	1.07851e-06	0.738281	-2.74833e-07
0.0656694	-0.364488	0.065669	-0.364488	0.739258	3.91343e-07	0.739258	1.16579e-07
0.0649772	-0.362521	0.0649774	-0.362521	0.740234	-2.71101e-07	0.740234	4.85357e-07
0.0642908	-0.36056	0.0642917	-0.36056	0.741211	-9.02094e-07	0.741211	8.344e-07
0.0636101	-0.358605	0.0636116	-0.358606	0.742188	-1.49597e-06	0.742188	1.15968e-06
0.0629351	-0.356657	0.0629372	-0.356658	0.743164	-2.07845e-06	0.743164	1.48417e-06
0.0622658	-0.354715	0.0622684	-0.354717	0.744141	-2.55466e-06	0.744141	1.72974e-06
0.0616021	-0.35278	0.061605	-0.352782	0.745117	-2.84272e-06	0.745117	1.87568e-06
0.060944	-0.350851	0.0609469	-0.350853	0.746094	-2.93025e-06	0.746094	1.89266e-06
0.0602914	-0.348929	0.0602943	-0.348931	0.74707	-2.82452e-06	0.74707	1.79462e-06
0.0596443	-0.347013	0.0596467	-0.347014	0.748047	-2.37564e-06	0.748047	1.49108e-06
0.0590027	-0.345103	0.0590042	-0.345103	0.749023	-1.50813e-06	0.749023	9.37312e-07
0.0583665	-0.343199	0.0583665	-0.343199	0.75	0	0.75	0
0.0577356	-0.341301	0.0577331	-0.3413	0.750977	2.52796e-06	0.750977	-1.53422e-06
0.0571101	-0.33941	0.0571044	-0.339407	0.751953	5.69363e-06	0.751953	-3.45994e-06
0.0564898	-0.337525	0.0564806	-0.337519	0.75293	9.26731e-06	0.75293	-5.62136e-06
0.0558748	-0.335646	0.0558617	-0.335638	0.753906	1.31719e-05	0.753906	-7.97301e-06
0.0552651	-0.333773	0.0552478	-0.333762	0.754883	1.72573e-05	0.754883	-1.0445e-05
0.0546605	-0.331906	0.0546389	-0.331893	0.755859	2.1519e-05	0.755859	-1.30149e-05
0.054061	-0.330045	0.054035	-0.330029	0.756836	2.59385e-05	0.756836	-1.56799e-05
0.0534666	-0.32819	0.0534362	-0.328172	0.757812	3.04165e-05	0.757812	-1.83807e-05
0.0528773	-0.326341	0.0528424	-0.32632	0.758789	3.48325e-05	0.758789	-2.10448e-05
0.052293	-0.324498	0.0522537	-0.324474	0.759766	3.92332e-05	0.759766	-2.3709e-05
0.0517136	-0.322661	0.05167	-0.322635	0.760742	4.36327e-05	0.760742	-2.63591e-05
0.0511393	-0.32083	0.0510912	-0.320801	0.761719	4.80155e-05	0.761719	-2.90054e-05
0.0505698	-0.319004	0.0505174	-0.318973	0.762695	5.23918e-05	0.762695	-3.16517e-05
0.0500052	-0.317185	0.0499485	-0.317151	0.763672	5.67072e-05	0.763672	-3.42539e-05
0.0494454	-0.315371	0.0493845	-0.315334	0.764648	6.09252e-05	0.764648	-3.68084e-05
0.0488905	-0.313563	0.0488255	-0.313524	0.765625	6.50024e-05	0.765625	-3.92677e-05
0.0483403	-0.311761	0.0482714	-0.31172	0.766602	6.88758e-05	0.766602	-4.16128e-05
0.0477948	-0.309965	0.0477223	-0.309921	0.767578	7.25719e-05	0.767578	-4.3856e-05
0.0472541	-0.308174	0.047178	-0.308128	0.768555	7.61037e-05	0.768555	-4.60003e-05
0.046718	-0.306389	0.0466385	-0.306341	0.769531	7.94568e-05	0.769531	-4.80345e-05
0.0461865	-0.304609	0.0461039	-0.304559	0.770508	8.26228e-05	0.770508	-4.99597e-05
0.0456596	-0.302835	0.045574	-0.302784	0.771484	8.56009e-05	0.771484	-5.17723e-05
0.0451373	-0.301067	0.0450489	-0.301014	0.772461	8.83836e-05	0.772461	-5.3463e-05
0.0446195	-0.299304	0.0445285	-0.299249	0.773438	9.09875e-05	0.773438	-5.50497e-05
0.0441062	-0.297547	0.0440127	-0.297491	0.774414	9.34577e-05	0.774414	-5.65543e-05
0.0435973	-0.295796	0.0435016	-0.295738	0.775391	9.57146e-05	0.775391	-5.79253e-05
0.0430929	-0.294049	0.0429952	-0.29399	0.776367	9.76995e-05	0.776367	-5.91324e-05
0.0425929	-0.292309	0.0424935	-0.292248	0.777344	9.93996e-05	0.777344	-6.01641e-05
0.0420972	-0.290573	0.0419964	-0.290512	0.77832	0.00010081	0.77832	-6.10221e-05
0.0416059	-0.288843	0.041504	-0.288782	0.779297	0.000101856	0.779297	-6.16662e-05
0.0411189	-0.287119	0.0410164	-0.287057	0.780273	0.000102499	0.780273	-6.20592e-05
0.0406361	-0.285399	0.0405335	-0.285337	0.78125	0.000102624	0.78125	-6.21337e-05
0.0401576	-0.283686	0.0400556	-0.283624	0.782227	0.000102033	0.782227	-6.17746e-05
0.0396833	-0.281977	0.0395824	-0.281916	0.783203	0.000100926	0.783203	-6.10986e-05
0.0392132	-0.280274	0.0391137	-0.280214	0.78418	9.94228e-05	0.78418	-6.01744e-05
0.0387472	-0.278576	0.0386496	-0.278517	0.785156	9.75651e-05	0.785156	-5.90406e-05
0.0382853	-0.276883	0.0381899	-0.276825	0.786133	9.54269e-05	0.786133	-5.77387e-05
0.0378275	-0.275195	0.0377345	-0.275139	0.787109	9.30197e-05	0.787109	-5.62689e-05
0.0373738	-0.273513	0.0372834	-0.273458	0.788086	9.0359e-05	0.788086	-5.46545e-05
0.0369241	-0.271836	0.0368366	-0.271783	0.789062	8.75063e-05	0.789062	-5.29183e-05
0.0364784	-0.270163	0.0363938	-0.270112	0.790039	8.45465e-05	0.790039	-5.11152e-05
0.0360367	-0.268496	0.0359552	-0.268447	0.791016	8.1435e-05	0.791016	-4.92224e-05
0.0355989	-0.266834	0.0355207	-0.266787	0.791992	7.81554e-05	0.791992	-4.72316e-05
0.035165	-0.265177	0.0350903	-0.265132	0.792969	7.4719e-05	0.792969	-4.51436e-05
0.034735	-0.263526	0.0346639	-0.263483	0.793945	7.11295e-05	0.793945	-4.29639e-05
0.0343089	-0.261879	0.0342415	-0.261838	0.794922	6.73956e-05	0.794922	-4.06901e-05
0.0338866	-0.260237	0.033823	-0.260199	0.795898	6.35324e-05	0.795898	-3.83437e-05
0.0334681	-0.2586	0.0334085	-0.258564	0.796875	5.95254e-05	0.796875	-3.59085e-05
0.0330533	-0.256968	0.032998	-0.256935	0.797852	5.53434e-05	0.797852	-3.33652e-05
0.0326424	-0.255341	0.0325913	-0.25531	0.798828	5.10617e-05	0.798828	-3.07539e-05
0.0322351	-0.253719	0.0321884	-0.253691	0.799805	4.6728e-05	0.799805	-2.8109e-05
0.0318315	-0.252102	0.0317891	-0.252076	0.800781	4.23844e-05	0.800781	-2.54688e-05
0.0314316	-0.250489	0.0313935	-0.250467	0.801758	3.80939e-05	0.801758	-2.28644e-05
0.0310354	-0.248882	0.0310015	-0.248862	0.802734	3.38453e-05	0.802734	-2.02816e-05
0.0306427	-0.247279	0.0306131	-0.247262	0.803711	2.9655e-05	0.803711	-1.77417e-05
0.0302537	-0.245681	0.0302282	-0.245666	0.804688	2.55124e-05	0.804688	-1.52292e-05
0.0298682	-0.244088	0.0298468	-0.244076	0.805664	2.13661e-05	0.805664	-1.27246e-05
0.0294863	-0.2425	0.0294689	-0.24249	0.806641	1.73492e-05	0.806641	-1.02912e-05
0.0291078	-0.240916	0.0290943	-0.240908	0.807617	1.35653e-05	0.807617	-8.00711e-06
0.0287329	-0.239337	0.0287229	-0.239331	0.808594	1.00373e-05	0.808594	-5.89723e-06
0.0283614	-0.237763	0.0283546	-0.237759	0.80957	6.76924e-06	0.80957	-3.94431e-06
0.0279934	-0.236193	0.0279894	-0.236191	0.810547	3.92443e-06	0.810547	-2.25279e-06
0.0276288	-0.234628	0.0276272	-0.234628	0.811523	1.585e-06	0.811523	-8.95586e-07
0.0272675	-0.233068	0.0272675	-0.233068	0.8125	-1.00614e-16	0.8125	0
0.0269097	-0.231512	0.0269101	-0.231513	0.813477	-4.1967e-07	0.813477	1.52974e-07
0.0265551	-0.229961	0.0265552	-0.229961	0.814453	-8.25013e-08	0.814453	-1.785e-07
0.0262039	-0.228415	0.0262032	-0.228414	0.81543	7.67937e-07	0.81543	-8.29983e-07
0.025856	-0.226873	0.025854	-0.226871	0.816406	2.05277e-06	0.816406	-1.75129e-06
0.0255114	-0.225335	0.0255078	-0.225332	0.817383	3.61055e-06	0.817383	-2.85064e-06
0.02517	-0.223802	0.0251646	-0.223798	0.818359	5.44345e-06	0.818359	-4.11839e-06
0.0248319	-0.222274	0.0248243	-0.222268	0.819336	7.53119e-06	0.819336	-5.54266e-06
0.0244969	-0.22075	0.0244872	-0.220743	0.820312	9.77462e-06	0.820312	-7.06839e-06
0.0241652	-0.21923	0.0241531	-0.219221	0.821289	1.20471e-05	0.821289	-8.60617e-06
0.0238366	-0.217715	0.0238222	-0.217705	0.822266	1.44008e-05	0.822266	-1.01972e-05
0.0235111	-0.216204	0.0234942	-0.216192	0.823242	1.68459e-05	0.823242	-1.18389e-05
0.0231887	-0.214698	0.0231694	-0.214684	0.824219	1.93734e-05	0.824219	-1.35329e-05
0.0228695	-0.213196	0.0228475	-0.21318	0.825195	2.19944e-05	0.825195	-1.52865e-05
0.0225533	-0.211698	0.0225286	-0.211681	0.826172	2.46482e-05	0.826172	-1.705e-05
0.0222402	-0.210205	0.0222129	-0.210186	0.827148	2.72962e-05	0.827148	-1.88176e-05
0.02193	-0.208716	0.0219002	-0.208695	0.828125	2.98858e-05	0.828125	-2.05357e-05
0.0216229	-0.207231	0.0215906	-0.207209	0.829102	3.23389e-05	0.829102	-2.21734e-05
0.0213188	-0.20575	0.0212841	-0.205727	0.830078	3.46986e-05	0.830078	-2.37468e-05
0.0210177	-0.204274	0.0209807	-0.204249	0.831055	3.69607e-05	0.831055	-2.51374e-05
0.0207195	-0.202802	0.0206803	-0.202775	0.832031	3.91725e-05	0.832031	-2.66078e-05
0.0204242	-0.201334	0.0203829	-0.201306	0.833008	4.13048e-05	0.833008	-2.80257e-05
0.0201318	-0.199871	0.0200885	-0.199841	0.833984	4.33562e-05	0.833984	-2.93875e-05
0.0198423	-0.198411	0.019797	-0.198381	0.834961	4.53177e-05	0.834961	-3.06855e-05
0.0195557	-0.196956	0.0195085	-0.196924	0.835938	4.72083e-05	0.835938	-3.19401e-05
0.0192719	-0.195505	0.0192229	-0.195472	0.836914	4.90684e-05	0.836914	-3.31652e-05
0.018991	-0.194058	0.0189402	-0.194024	0.837891	5.08291e-05	0.837891	-3.43227e-05
0.0187128	-0.192615	0.0186604	-0.19258	0.838867	5.24351e-05	0.838867	-3.53758e-05
0.0184375	-0.191177	0.0183836	-0.19114	0.839844	5.38759e-05	0.839844	-3.63244e-05
0.0181649	-0.189742	0.0181097	-0.189705	0.84082	5.5143e-05	0.84082	-3.71503e-05
0.017895	-0.188311	0.0178389	-0.188273	0.841797	5.61746e-05	0.841797	-3.78208e-05
0.0176279	-0.186885	0.017571	-0.186846	0.842773	5.69394e-05	0.842773	-3.83026e-05
0.0173635	-0.185462	0.0173062	-0.185424	0.84375	5.73392e-05	0.84375	-3.85583e-05
0.0171018	-0.184044	0.0170446	-0.184005	0.844727	5.72131e-05	0.844727	-3.84586e-05
0.0168427	-0.182629	0.016786	-0.182591	0.845703	5.67207e-05	0.845703	-3.81161e-05
0.0165863	-0.181219	0.0165304	-0.181181	0.84668	5.59589e-05	0.84668	-3.75912e-05
0.0163326	-0.179812	0.0162776	-0.179775	0.847656	5.49577e-05	0.847656	-3.69108e-05
0.0160814	-0.178409	0.0160277	-0.178373	0.848633	5.3779e-05	0.848633	-3.61122e-05
0.0158329	-0.177011	0.0157805	-0.176975	0.849609	5.24276e-05	0.849609	-3.52048e-05
0.0155869	-0.175616	0.015536	-0.175581	0.850586	5.09106e-05	0.850586	-3.41814e-05
0.0153435	-0.174225	0.0152943	-0.174192	0.851562	4.92761e-05	0.851562	-3.30792e-05
0.0151027	-0.172838	0.0150551	-0.172806	0.852539	4.75833e-05	0.852539	-3.19344e-05
0.0148644	-0.171454	0.0148186	-0.171424	0.853516	4.58029e-05	0.853516	-3.0733e-05
0.0146286	-0.170075	0.0145846	-0.170046	0.854492	4.39211e-05	0.854492	-2.94727e-05
0.0143952	-0.1687	0.0143533	-0.168671	0.855469	4.19462e-05	0.855469	-2.81445e-05
0.0141644	-0.167328	0.0141245	-0.167301	0.856445	3.98777e-05	0.856445	-2.67438e-05
0.013936	-0.16596	0.0138983	-0.165935	0.857422	3.77269e-05	0.857422	-2.53043e-05
0.0137101	-0.164596	0.0136746	-0.164572	0.858398	3.55073e-05	0.858398	-2.38096e-05
0.0134866	-0.163235	0.0134534	-0.163213	0.859375	3.32187e-05	0.859375	-2.22643e-05
0.0132655	-0.161879	0.0132346	-0.161858	0.860352	3.08562e-05	0.860352	-2.06681e-05
0.0130468	-0.160526	0.0130183	-0.160507	0.861328	2.84501e-05	0.861328	-1.90396e-05
0.0128304	-0.159176	0.0128044	-0.159159	0.862305	2.60224e-05	0.862305	-1.74004e-05
0.0126165	-0.157831	0.0125929	-0.157815	0.863281	2.35943e-05	0.863281	-1.57513e-05
0.0124048	-0.156489	0.0123836	-0.156475	0.864258	2.11968e-05	0.864258	-1.41398e-05
0.0121955	-0.155151	0.0121767	-0.155138	0.865234	1.88263e-05	0.865234	-1.25375e-05
0.0119885	-0.153816	0.011972	-0.153805	0.866211	1.64903e-05	0.866211	-1.09654e-05
0.0117838	-0.152486	0.0117697	-0.152476	0.867188	1.41804e-05	0.867188	-9.40238e-06
0.0115814	-0.151158	0.0115696	-0.15115	0.868164	1.1865e-05	0.868164	-7.85181e-06
0.0113813	-0.149835	0.0113717	-0.149828	0.869141	9.62105e-06	0.869141	-6.3416e-06
0.0111834	-0.148515	0.0111759	-0.14851	0.870117	7.5098e-06	0.870117	-4.92969e-06
0.0109877	-0.147198	0.0109822	-0.147195	0.871094	5.54327e-06	0.871094	-3.6095e-06
0.0107943	-0.145885	0.0107906	-0.145883	0.87207	3.72634e-06	0.87207	-2.40725e-06
0.0106031	-0.144576	0.0106009	-0.144575	0.873047	2.14968e-06	0.873047	-1.37245e-06
0.010414	-0.14327	0.0104132	-0.14327	0.874023	8.59928e-07	0.874023	-5.32269e-07
0.0102271	-0.141968	0.0102271	-0.141968	0.875	-9.88792e-17	0.875	0
0.0100424	-0.140669	0.0100426	-0.140669	0.875977	-1.98079e-07	0.875977	7.56262e-08
0.00985987	-0.139374	0.00985984	-0.139374	0.876953	3.47612e-08	0.876953	-1.56255e-07
0.00967944	-0.138082	0.00967888	-0.138082	0.87793	5.59322e-07	0.87793	-5.92065e-07
0.00950112	-0.136794	0.00949979	-0.136793	0.878906	1.33005e-06	0.878906	-1.20386e-06
0.0093249	-0.135509	0.00932265	-0.135507	0.879883	2.25517e-06	0.879883	-1.91097e-06
0.00915078	-0.134227	0.00914744	-0.134225	0.880859	3.33581e-06	0.880859	-2.73802e-06
0.00897872	-0.132949	0.00897416	-0.132946	0.881836	4.56179e-06	0.881836	-3.66157e-06
0.00880873	-0.131675	0.00880285	-0.13167	0.882812	5.87616e-06	0.882812	-4.64519e-06
0.00864078	-0.130404	0.00863357	-0.130398	0.883789	7.20993e-06	0.883789	-5.64405e-06
0.00847486	-0.129136	0.00846627	-0.129129	0.884766	8.58911e-06	0.884766	-6.66992e-06
0.00831097	-0.127871	0.00830095	-0.127864	0.885742	1.00192e-05	0.885742	-7.73007e-06
0.00814907	-0.12661	0.00813758	-0.126601	0.886719	1.14935e-05	0.886719	-8.82315e-06
0.00798917	-0.125353	0.00797615	-0.125343	0.887695	1.30197e-05	0.887695	-9.94795e-06
0.00783125	-0.124098	0.00781669	-0.124087	0.888672	1.45604e-05	0.888672	-1.10812e-05
0.00767529	-0.122847	0.0076592	-0.122835	0.889648	1.60919e-05	0.889648	-1.22097e-05
0.00752128	-0.121599	0.0075037	-0.121586	0.890625	1.75804e-05	0.890625	-1.33025e-05
0.00736921	-0.120355	0.00735024	-0.12034	0.891602	1.89727e-05	0.891602	-1.43254e-05
0.00721907	-0.119113	0.00719876	-0.119098	0.892578	2.03034e-05	0.892578	-1.53057e-05
0.00707084	-0.117876	0.00704925	-0.117859	0.893555	2.15901e-05	0.893555	-1.62486e-05
0.0069245	-0.116641	0.00690167	-0.116624	0.894531	2.2831e-05	0.894531	-1.71557e-05
0.00678006	-0.115409	0.00675603	-0.115391	0.895508	2.40315e-05	0.895508	-1.80334e-05
0.00663749	-0.114181	0.0066123	-0.114162	0.896484	2.5188e-05	0.896484	-1.8882e-05
0.00649678	-0.112956	0.00647048	-0.112936	0.897461	2.62954e-05	0.897461	-1.96905e-05
0.00635792	-0.111734	0.00633055	-0.111714	0.898438	2.73639e-05	0.898438	-2.04687e-05
0.00622089	-0.110516	0.00619248	-0.110494	0.899414	2.84128e-05	0.899414	-2.12326e-05
0.00608569	-0.1093	0.00605628	-0.109278	0.900391	2.94103e-05	0.900391	-2.19522e-05
0.0059523	-0.108088	0.00592197	-0.108065	0.901367	3.03331e-05	0.901367	-2.26238e-05
0.00582072	-0.106879	0.00578954	-0.106855	0.902344	3.11754e-05	0.902344	-2.32353e-05
0.00569092	-0.105673	0.00565899	-0.105649	0.90332	3.19307e-05	0.90332	-2.37746e-05
0.00556289	-0.10447	0.00553032	-0.104445	0.904297	3.25766e-05	0.904297	-2.42382e-05
0.00543663	-0.10327	0.00540353	-0.103245	0.905273	3.31012e-05	0.905273	-2.46097e-05
0.00531213	-0.102073	0.00527866	-0.102048	0.90625	3.34672e-05	0.90625	-2.48751e-05
0.00518936	-0.10088	0.00515574	-0.100855	0.907227	3.36149e-05	0.907227	-2.49745e-05
0.00506832	-0.0996891	0.00503472	-0.0996641	0.908203	3.36012e-05	0.908203	-2.49668e-05
0.004949	-0.0985016	0.00491554	-0.0984768	0.90918	3.34597e-05	0.90918	-2.48614e-05
0.00483139	-0.0973172	0.00479819	-0.0972926	0.910156	3.32009e-05	0.910156	-2.46707e-05
0.00471547	-0.0961359	0.00468262	-0.0961115	0.911133	3.28471e-05	0.911133	-2.4409e-05
0.00460126	-0.0949578	0.00456884	-0.0949335	0.912109	3.24243e-05	0.912109	-2.43621e-05
0.0044887	-0.0937825	0.00445682	-0.0937586	0.913086	3.18787e-05	0.913086	-2.39561e-05
0.00437779	-0.0926102	0.00434654	-0.0925867	0.914062	3.1252e-05	0.914062	-2.34888e-05
0.00426854	-0.0914409	0.00423798	-0.0914179	0.915039	3.056e-05	0.915039	-2.29731e-05
0.00416093	-0.0902746	0.00413113	-0.0902522	0.916016	2.97969e-05	0.916016	-2.24044e-05
0.00405494	-0.0891112	0.00402598	-0.0890894	0.916992	2.89621e-05	0.916992	-2.17815e-05
0.00395057	-0.0879508	0.00392252	-0.0879297	0.917969	2.80569e-05	0.917969	-2.1107e-05
0.00384781	-0.0867934	0.00382073	-0.086773	0.918945	2.70791e-05	0.918945	-2.03767e-05
0.00374665	-0.0856389	0.00372061	-0.0856193	0.919922	2.60395e-05	0.919922	-1.96013e-05
0.00364707	-0.0844873	0.00362212	-0.0844685	0.920898	2.49448e-05	0.920898	-1.87828e-05
0.00354906	-0.0833387	0.00352526	-0.0833207	0.921875	2.38054e-05	0.921875	-1.79308e-05
0.00345262	-0.0821929	0.00342998	-0.0821758	0.922852	2.26386e-05	0.922852	-1.70565e-05
0.00335773	-0.08105	0.0033363	-0.0810339	0.923828	2.14321e-05	0.923828	-1.61505e-05
0.00326439	-0.0799101	0.00324421	-0.0798948	0.924805	2.018e-05	0.924805	-1.52094e-05
0.00317258	-0.0787729	0.0031537	-0.0787587	0.925781	1.8882e-05	0.925781	-1.42343e-05
0.0030823	-0.0776387	0.00306476	-0.0776255	0.926758	1.75352e-05	0.926758	-1.32209e-05
0.00299352	-0.0765073	0.00297738	-0.0764951	0.927734	1.61423e-05	0.927734	-1.2173e-05
0.00290625	-0.0753787	0.00289155	-0.0753677	0.928711	1.47051e-05	0.928711	-1.10908e-05
0.00282048	-0.074253	0.00280725	-0.074243	0.929688	1.3223e-05	0.929688	-9.97457e-06
0.00273618	-0.0731301	0.00272449	-0.0731213	0.930664	1.16936e-05	0.930664	-8.82251e-06
0.00265337	-0.07201	0.00264324	-0.0720024	0.931641	1.01227e-05	0.931641	-7.63915e-06
0.00257201	-0.0708927	0.0025635	-0.0708863	0.932617	8.51398e-06	0.932617	-6.42591e-06
0.00249211	-0.0697782	0.00248524	-0.069773	0.933594	6.87023e-06	0.933594	-5.18627e-06
0.00241365	-0.0686664	0.00240846	-0.0686625	0.93457	5.19501e-06	0.93457	-3.92328e-06
0.00233663	-0.0675575	0.00233314	-0.0675548	0.935547	3.48995e-06	0.935547	-2.63569e-06
0.00226104	-0.0664512	0.00225928	-0.0664499	0.936523	1.75741e-06	0.936523	-1.32749e-06
0.00218686	-0.0653478	0.00218686	-0.0653478	0.9375	-1.29671e-16	0.9375	0
0.00211409	-0.064247	0.00211587	-0.0642484	0.938477	-1.77957e-06	0.938477	1.34455e-06
0.00204271	-0.063149	0.00204629	-0.0631517	0.939453	-3.57859e-06	0.939453	2.70491e-06
0.00197273	-0.0620537	0.00197812	-0.0620578	0.94043	-5.39416e-06	0.94043	4.07886e-06
0.00190412	-0.0609611	0.00191134	-0.0609666	0.941406	-7.22368e-06	0.941406	5.46315e-06
0.00183688	-0.0598712	0.00184595	-0.0598781	0.942383	-9.06405e-06	0.942383	6.85655e-06
0.00177101	-0.058784	0.00178192	-0.0587922	0.943359	-1.09123e-05	0.943359	8.25583e-06
0.00170648	-0.0576994	0.00171925	-0.0577091	0.944336	-1.27654e-05	0.944336	9.65975e-06
0.0016433	-0.0566175	0.00165792	-0.0566286	0.945312	-1.46203e-05	0.945312	1.10661e-05
0.00158146	-0.0555383	0.00159793	-0.0555508	0.946289	-1.64737e-05	0.946289	1.24716e-05
0.00152094	-0.0544617	0.00153926	-0.0544756	0.947266	-1.83227e-05	0.947266	1.3875e-05
0.00146173	-0.0533876	0.0014819	-0.0534031	0.948242	-2.01713e-05	0.948242	1.54151e-05
0.00140383	-0.0523163	0.00142583	-0.0523331	0.949219	-2.20009e-05	0.949219	1.68047e-05
0.00134724	-0.0512476	0.00137105	-0.0512658	0.950195	-2.38158e-05	0.950195	1.81835e-05
0.00129193	-0.0501815	0.00131754	-0.0502011	0.951172	-2.56126e-05	0.951172	1.95502e-05
0.00123791	-0.049118	0.0012653	-0.0491389	0.952148	-2.73878e-05	0.952148	2.08998e-05
0.00118516	-0.0480571	0.0012143	-0.0480793	0.953125	-2.91377e-05	0.953125	2.22318e-05
0.00113368	-0.0469988	0.00116454	-0.0470223	0.954102	-3.08588e-05	0.954102	2.35422e-05
0.00108346	-0.045943	0.00111601	-0.0459678	0.955078	-3.25474e-05	0.955078	2.48285e-05
0.00103448	-0.0448898	0.00106868	-0.0449159	0.956055	-3.41996e-05	0.956055	2.60887e-05
0.000986751	-0.0438391	0.00102256	-0.0438664	0.957031	-3.58119e-05	0.957031	2.73175e-05
0.000940251	-0.042791	0.000977631	-0.0428195	0.958008	-3.73801e-05	0.958008	2.85145e-05
0.000894975	-0.0417454	0.000933876	-0.0417751	0.958984	-3.89005e-05	0.958984	2.96757e-05
0.000850916	-0.0407023	0.000891285	-0.0407331	0.959961	-4.0369e-05	0.959961	3.07978e-05
0.000808066	-0.0396618	0.000849848	-0.0396936	0.960938	-4.17817e-05	0.960938	3.18775e-05
0.000766533	-0.0386266	0.000809552	-0.0386566	0.961914	-4.3019e-05	0.961914	3.00385e-05
0.000726067	-0.0375909	0.000770385	-0.0376221	0.962891	-4.43172e-05	0.962891	3.11897e-05
0.000686788	-0.0365576	0.000732334	-0.0365899	0.963867	-4.55466e-05	0.963867	3.22839e-05
0.000648686	-0.0355269	0.000695389	-0.0355602	0.964844	-4.67029e-05	0.964844	3.33177e-05
0.000611754	-0.0344986	0.000659536	-0.0345329	0.96582	-4.7782e-05	0.96582	3.4289e-05
0.000575986	-0.0334728	0.000624765	-0.033508	0.966797	-4.87794e-05	0.966797	3.51925e-05
0.000541372	-0.0324494	0.000591063	-0.0324855	0.967773	-4.96908e-05	0.967773	3.60269e-05
0.000507905	-0.0314285	0.000558417	-0.0314653	0.96875	-5.05118e-05	0.96875	3.67871e-05
0.000475579	-0.03041	0.000526816	-0.0304475	0.969727	-5.12379e-05	0.969727	3.74698e-05
0.000444384	-0.029394	0.000496249	-0.0294321	0.970703	-5.18645e-05	0.970703	3.80728e-05
0.000414315	-0.0283804	0.000466702	-0.028419	0.97168	-5.23871e-05	0.97168	3.85918e-05
0.000385363	-0.0273692	0.000438164	-0.0274082	0.972656	-5.2801e-05	0.972656	3.90226e-05
0.000357522	-0.0263603	0.000410623	-0.0263997	0.973633	-5.31016e-05	0.973633	3.9362e-05
0.000330783	-0.0253539	0.000384068	-0.0253935	0.974609	-5.32842e-05	0.974609	3.96056e-05
0.000305141	-0.0243499	0.000358485	-0.0243896	0.975586	-5.3344e-05	0.975586	3.97514e-05
0.000280586	-0.0233482	0.000333862	-0.023388	0.976562	-5.32761e-05	0.976562	3.9794e-05
0.000257114	-0.022349	0.000310189	-0.0223887	0.977539	-5.30757e-05	0.977539	3.97313e-05
0.000234715	-0.021352	0.000287453	-0.0213916	0.978516	-5.27378e-05	0.978516	3.95579e-05
0.000213384	-0.0203575	0.000265642	-0.0203967	0.979492	-5.22576e-05	0.979492	3.92707e-05
0.000193113	-0.0193652	0.000244743	-0.0194041	0.980469	-5.16299e-05	0.980469	3.88663e-05
0.000173896	-0.0183753	0.000224746	-0.0184137	0.981445	-5.08498e-05	0.981445	3.83397e-05
0.000155725	-0.0173878	0.000205637	-0.0174254	0.982422	-4.99121e-05	0.982422	3.76874e-05
0.000138594	-0.0164025	0.000187405	-0.0164394	0.983398	-4.88117e-05	0.983398	3.69054e-05
0.000122495	-0.0154196	0.000170039	-0.0154556	0.984375	-4.75434e-05	0.984375	3.59904e-05
0.000107423	-0.0144389	0.000153525	-0.0144739	0.985352	-4.61019e-05	0.985352	3.4938e-05
9.33697e-05	-0.0134606	0.000137852	-0.0134943	0.986328	-4.4482e-05	0.986328	3.37442e-05
8.03293e-05	-0.0124845	0.000123007	-0.0125169	0.987305	-4.26782e-05	0.987305	3.24036e-05
6.82949e-05	-0.0115108	0.00010898	-0.0115417	0.988281	-4.06853e-05	0.988281	3.0915e-05
5.72582e-05	-0.0105391	9.57578e-05	-0.0105685	0.989258	-3.84995e-05	0.989258	2.94243e-05
4.72164e-05	-0.00956986	8.33282e-05	-0.00959748	0.990234	-3.61119e-05	0.990234	2.76227e-05
3.81609e-05	-0.00860286	7.16796e-05	-0.00862852	0.991211	-3.35187e-05	0.991211	2.56591e-05
3.00854e-05	-0.00763812	6.07998e-05	-0.00766164	0.992188	-3.07144e-05	0.992188	2.35293e-05
2.29834e-05	-0.0066756	5.06768e-05	-0.00669683	0.993164	-2.76934e-05	0.993164	2.12288e-05
1.68487e-05	-0.00571532	4.12987e-05	-0.00573408	0.994141	-2.44501e-05	0.994141	1.87537e-05
1.16748e-05	-0.00475726	3.26535e-05	-0.00477336	0.995117	-2.09787e-05	0.995117	1.60997e-05
7.45548e-06	-0.00380142	2.47291e-05	-0.00381468	0.996094	-1.72736e-05	0.996094	1.32625e-05
4.18453e-06	-0.00284778	1.75136e-05	-0.00285801	0.99707	-1.3329e-05	0.99707	1.02379e-05
1.85564e-06	-0.00189605	1.09949e-05	-0.00190335	0.998047	-9.13924e-06	0.998047	7.30154e-06
4.62968e-07	-0.000947067	5.16102e-06	-0.000950686	0.999023	-4.69805e-06	0.999023	3.61823e-06
0	0	1.69136e-16	-2.60209e-17	1	-1.69136e-16	1	2.60209e-17

## Sheet: sheet(2)
Distribution of the involved collocation points
levlel_1	levlel_2	levlel_3	levlel_4	levlel_5	levlel_6	levlel_7
0	0.03125	0.140625	0.195312	0.222656	0.236328	0.243164
0.0625	0.09375	0.171875	0.210938	0.230469	0.240234	0.245117
0.125	0.15625	0.203125	0.226562	0.238281	0.244141	0.24707
0.1875	0.21875	0.234375	0.242188	0.246094	0.248047	0.249023
0.25	0.28125	0.265625	0.257812	0.253906	0.251953
0.3125	0.34375	0.296875	0.273438	0.261719	0.255859
0.375	0.40625	0.328125		0.289062	0.269531
0.4375	0.46875	0.359375
0.5	0.53125	0.390625
0.5625	0.59375	0.421875
0.625	0.65625
0.6875	0.71875
0.75
0.8125
0.875
0.9375
1
