# Supplementary material for: Wavelet multi-resolution approximation for multiobjective optimal control
Source: PLoS One. 2018 Aug 2;13(8):e0201514. doi: 10.1371/journal.pone.0201514 (PMC6072063; doi:10.1371/journal.pone.0201514)
Supplement: S2 Fig — (XLSX) [file pone.0201514.s002.xlsx]

## Sheet: sheet (1)
truth		approximation
Time(s)	Fuel(J)	Time(s)	Fuel(J)	lambda_time	epsilon_time	lambda_Fuel	epsilon_Fuel
33.1698	0.191142	33.1698	0.191142	0	0	0	0
33.1698	0.191142	33.1698	0.191371	0.000976562	0	0.000976562	-0.000228888
33.1698	0.191142	33.1698	0.191142	0.00195312	0	0.00195312	0
33.1698	0.191142	33.1698	0.190913	0.00292969	0	0.00292969	0.000228888
33.1698	0.191142	33.1698	0.191142	0.00390625	0	0.00390625	0
32.5835	0.192263	32.5835	0.192973	0.00488281	0	0.00488281	-0.000710385
32.2429	0.194804	32.2429	0.194804	0.00585938	0	0.00585938	0
32.2429	0.194804	32.2429	0.195033	0.00683594	0	0.00683594	-0.000228888
32.2429	0.194804	32.2429	0.194804	0.0078125	0	0.0078125	0
32.2429	0.194804	32.2429	0.194804	0.00878906	0	0.00878906	0
32.2429	0.194804	32.2429	0.194804	0.00976562	0	0.00976562	0
32.2429	0.194804	32.2429	0.194804	0.0107422	0	0.0107422	0
29.8891	0.233982	29.8891	0.233982	0.0117188	0	0.0117188	0
29.2477	0.234825	29.2477	0.237782	0.0126953	0	0.0126953	-0.00295678
28.2494	0.236985	28.2494	0.236985	0.0136719	0	0.0136719	0
27.1646	0.238576	27.1646	0.23798	0.0146484	0	0.0146484	0.000596054
26.1281	0.239386	26.1281	0.239386	0.015625	0	0.015625	0
25.4115	0.241183	25.4115	0.242111	0.0166016	0	0.0166016	-0.000928394
25.3309	0.245682	25.3309	0.245682	0.0175781	0	0.0175781	0
25.2853	0.250422	25.2853	0.250131	0.0185547	0	0.0185547	0.000291441
25.2429	0.254858	25.2429	0.254858	0.0195312	0	0.0195312	0
25.2132	0.257797	25.2132	0.259142	0.0205078	0	0.0205078	-0.00134548
25.1411	0.264223	25.1411	0.263382	0.0214844	0	0.0214844	0.000841379
25.0831	0.268719	25.0831	0.26775	0.0224609	0	0.0224609	0.00096828
25.0325	0.272199	25.0325	0.272199	0.0234375	0	0.0234375	0
24.9533	0.276956	24.9533	0.276793	0.0244141	0	0.0244141	0.000163129
24.8503	0.282103	24.8503	0.281366	0.0253906	0	0.0253906	0.000736501
24.7852	0.284864	24.7852	0.285814	0.0263672	0	0.0263672	-0.000950695
24.6386	0.29002	24.6386	0.29002	0.0273438	0	0.0273438	0
24.4988	0.293884	24.5055	0.293802	0.0283203	-0.00663112	0.0283203	8.16177e-05
24.3495	0.297187	24.3495	0.297253	0.0292969	0	0.0292969	-6.57406e-05
24.1603	0.300485	24.1663	0.30042	0.0302734	-0.00594012	0.0302734	6.42793e-05
23.9553	0.303256	23.9553	0.303256	0.03125	0	0.03125	0
23.7005	0.305895	23.7005	0.305709	0.0322266	0	0.0322266	0.000185925
23.4447	0.307922	23.4447	0.307838	0.0332031	0	0.0332031	8.40162e-05
23.1336	0.309815	23.1336	0.309693	0.0341797	0	0.0341797	0.000121361
22.8308	0.311244	22.8308	0.311244	0.0351562	0	0.0351562	0
22.5098	0.312456	22.5098	0.312422	0.0361328	0	0.0361328	3.41911e-05
22.1934	0.313443	22.1934	0.313386	0.0371094	0	0.0371094	5.76481e-05
21.8533	0.314359	21.8533	0.314213	0.0380859	0	0.0380859	0.000146168
21.5656	0.315077	21.5656	0.315077	0.0390625	0	0.0390625	0
21.2601	0.31586	21.2601	0.316277	0.0400391	0	0.0400391	-0.000416802
20.9952	0.316693	20.9952	0.31751	0.0410156	0	0.0410156	-0.000816794
20.7733	0.317946	20.7733	0.318638	0.0419922	0	0.0419922	-0.000692061
20.7086	0.319463	20.7086	0.319463	0.0429688	0	0.0429688	0
20.7086	0.319463	20.7086	0.319585	0.0439453	0	0.0439453	-0.000122094
20.7086	0.319463	20.7086	0.319463	0.0449219	0	0.0449219	0
20.7086	0.319463	20.7086	0.319463	0.0458984	0	0.0458984	0
20.7086	0.319463	20.7086	0.319463	0.046875	0	0.046875	0
20.7086	0.319463	20.7086	0.319463	0.0478516	0	0.0478516	0
20.7086	0.319463	20.7086	0.319463	0.0488281	0	0.0488281	0
20.7086	0.319463	20.7086	0.317016	0.0498047	0	0.0498047	0.00244743
20.7086	0.319463	20.7086	0.319463	0.0507812	0	0.0507812	0
20.7086	0.319463	20.7086	0.319463	0.0517578	0	0.0517578	0
18.5357	0.358622	18.5357	0.358622	0.0527344	0	0.0527344	0
18.5357	0.358622	18.5357	0.358622	0.0537109	0	0.0537109	0
18.5357	0.358622	18.5357	0.358622	0.0546875	0	0.0546875	0
18.5357	0.358622	18.5357	0.358622	0.0556641	0	0.0556641	0
18.5357	0.358622	18.5357	0.358622	0.0566406	0	0.0566406	0
18.5357	0.358622	18.5357	0.358622	0.0576172	0	0.0576172	0
18.5357	0.358622	18.5357	0.358622	0.0585938	0	0.0585938	0
18.5357	0.358622	18.5357	0.358517	0.0595703	0	0.0595703	0.000104857
18.5357	0.358622	18.5357	0.358622	0.0605469	0	0.0605469	0
18.5357	0.358622	18.5357	0.359157	0.0615234	0	0.0615234	-0.000535317
18.4978	0.3603	18.4978	0.3603	0.0625	0	0.0625	0
18.461	0.362984	18.4638	0.362459	0.0634766	-0.00278587	0.0634766	0.000524796
18.4265	0.365764	18.4265	0.365156	0.0644531	0	0.0644531	0.000607106
18.394	0.368469	18.3941	0.368115	0.0654297	-3.325e-05	0.0654297	0.000353642
18.3623	0.371137	18.3623	0.371137	0.0664062	0	0.0664062	0
18.3297	0.373883	18.3295	0.373856	0.0673828	0.000156	0.0673828	2.68376e-05
18.2967	0.376624	18.2967	0.376491	0.0683594	0	0.0683594	0.000132545
18.2651	0.379221	18.265	0.379151	0.0693359	5.43281e-05	0.0693359	6.96885e-05
18.2331	0.381802	18.2331	0.381802	0.0703125	0	0.0703125	0
18.2007	0.384357	18.1997	0.384448	0.0712891	0.00105855	0.0712891	-9.07243e-05
18.1636	0.38722	18.1655	0.387081	0.0722656	-0.00185425	0.0722656	0.000138941
18.1295	0.389788	18.1308	0.389696	0.0732422	-0.00134491	0.0732422	9.17254e-05
18.0954	0.392278	18.0954	0.392289	0.0742188	0	0.0742188	-1.15741e-05
18.0577	0.394953	18.0591	0.394858	0.0751953	-0.00140531	0.0751953	9.46993e-05
18.0241	0.397272	18.0222	0.397399	0.0761719	0.00192931	0.0761719	-0.000126729
17.9864	0.39979	17.9845	0.399909	0.0771484	0.00193216	0.0771484	-0.000119615
17.9462	0.402385	17.9462	0.402385	0.078125	0	0.078125	0
17.908	0.404767	17.9076	0.404818	0.0791016	0.000378184	0.0791016	-5.06975e-05
17.8674	0.407207	17.8684	0.407211	0.0800781	-0.00092475	0.0800781	-4.01662e-06
17.8266	0.409572	17.8283	0.409566	0.0810547	-0.00162531	0.0810547	6.54294e-06
17.7871	0.411782	17.7871	0.411881	0.0820312	0	0.0820312	-9.884e-05
17.744	0.4141	17.7444	0.414157	0.0830078	-0.000429276	0.0830078	-5.65814e-05
17.7005	0.416344	17.7006	0.41639	0.0839844	-7.27969e-05	0.0839844	-4.61766e-05
17.6598	0.418367	17.6559	0.418579	0.0849609	0.0039101	0.0849609	-0.000212303
17.6105	0.420721	17.6105	0.420721	0.0859375	0	0.0859375	0
17.5712	0.422518	17.5645	0.42281	0.0869141	0.0066856	0.0869141	-0.000291499
17.519	0.42481	17.5178	0.424849	0.0878906	0.00113617	0.0878906	-3.86472e-05
17.4731	0.426737	17.4703	0.42684	0.0888672	0.00273837	0.0888672	-0.000102564
17.4233	0.428738	17.4219	0.428782	0.0898438	0.00130675	0.0898438	-4.4185e-05
17.3741	0.430628	17.3727	0.430678	0.0908203	0.00137639	0.0908203	-5.0085e-05
17.3213	0.432566	17.3225	0.432523	0.0917969	-0.0012767	0.0917969	4.25696e-05
17.274	0.434224	17.2715	0.434318	0.0927734	0.00254773	0.0927734	-9.34821e-05
17.2194	0.436057	17.2194	0.436057	0.09375	0	0.09375	0
17.1657	0.437776	17.1662	0.437735	0.0947266	-0.000502288	0.0947266	4.16464e-05
17.1117	0.439426	17.112	0.439358	0.0957031	-0.000331707	0.0957031	6.82449e-05
17.0577	0.441001	17.057	0.440931	0.0966797	0.00070915	0.0966797	6.95109e-05
17.0024	0.442542	17.0012	0.442456	0.0976562	0.00118394	0.0976562	8.57514e-05
16.9452	0.444061	16.9448	0.443934	0.0986328	0.000456452	0.0986328	0.000127206
16.8879	0.445514	16.8877	0.445367	0.0996094	0.000274676	0.0996094	0.000147242
16.83	0.446915	16.8299	0.446755	0.100586	0.000146209	0.100586	0.000159887
16.7715	0.448266	16.7715	0.448101	0.101562	0	0.101562	0.000165349
16.7105	0.44961	16.7125	0.449409	0.102539	-0.00199045	0.102539	0.000200704
16.6536	0.450808	16.653	0.450677	0.103516	0.000620793	0.103516	0.000130741
16.5913	0.452062	16.593	0.451903	0.104492	-0.00175499	0.104492	0.000158975
16.5326	0.453189	16.5326	0.453087	0.105469	-3.5375e-05	0.105469	0.000102037
16.4712	0.454319	16.4719	0.454231	0.106445	-0.000707708	0.106445	8.75878e-05
16.4099	0.455398	16.4109	0.455333	0.107422	-0.00103935	0.107422	6.55426e-05
16.3494	0.456418	16.3497	0.456393	0.108398	-0.000248126	0.108398	2.53534e-05
16.2882	0.457407	16.2882	0.457407	0.109375	0	0.109375	0
16.2252	0.458385	16.2267	0.458372	0.110352	-0.00149655	0.110352	1.34352e-05
16.1627	0.459315	16.1651	0.459294	0.111328	-0.00232477	0.111328	2.1573e-05
16.1039	0.460158	16.1034	0.460178	0.112305	0.000496521	0.112305	-1.95376e-05
16.0395	0.461047	16.0417	0.461027	0.113281	-0.00221975	0.113281	1.98008e-05
15.9783	0.46186	15.9801	0.461843	0.114258	-0.00178046	0.114258	1.63351e-05
15.9153	0.462668	15.9186	0.46263	0.115234	-0.00331704	0.115234	3.87665e-05
15.856	0.463403	15.8572	0.463387	0.116211	-0.00120516	0.116211	1.57959e-05
15.796	0.464124	15.796	0.464121	0.117188	0	0.117188	2.9325e-06
15.7345	0.46484	15.7351	0.464835	0.118164	-0.000631272	0.118164	5.4114e-06
15.6743	0.465522	15.6745	0.465528	0.119141	-0.000230051	0.119141	-6.01314e-06
15.6144	0.466181	15.6143	0.466197	0.120117	0.000139457	0.120117	-1.58304e-05
15.5554	0.466815	15.5544	0.466845	0.121094	0.00109294	0.121094	-3.04646e-05
15.4959	0.46744	15.4948	0.467473	0.12207	0.00106565	0.12207	-3.30437e-05
15.4343	0.468072	15.4357	0.468079	0.123047	-0.00135434	0.123047	-7.41558e-06
15.3779	0.468641	15.377	0.468664	0.124023	0.00083645	0.124023	-2.38258e-05
15.3189	0.469225	15.3189	0.469225	0.125	0	0.125	0
15.2616	0.469785	15.2615	0.469752	0.125977	7.76279e-05	0.125977	3.29434e-05
15.2053	0.470329	15.2047	0.470259	0.126953	0.000639836	0.126953	6.9697e-05
15.1493	0.470866	15.1484	0.470753	0.12793	0.00082488	0.12793	0.000112845
15.0934	0.471397	15.0928	0.471239	0.128906	0.000595813	0.128906	0.000158815
15.0382	0.471922	15.0379	0.471725	0.129883	0.000334827	0.129883	0.000197007
14.9815	0.472462	14.9835	0.47221	0.130859	-0.00207525	0.130859	0.000251272
14.9303	0.47295	14.9299	0.472696	0.131836	0.000429996	0.131836	0.000254558
14.8768	0.473465	14.8768	0.473179	0.132812	0	0.132812	0.000285437
14.8247	0.473973	14.8243	0.473656	0.133789	0.000309621	0.133789	0.000317794
14.7722	0.474493	14.7726	0.47414	0.134766	-0.00033	0.134766	0.000353103
14.722	0.475001	14.7216	0.474645	0.135742	0.000465091	0.135742	0.000355866
14.6722	0.475518	14.6714	0.475173	0.136719	0.000742312	0.136719	0.00034515
14.6216	0.47606	14.6223	0.475724	0.137695	-0.000696495	0.137695	0.000336512
14.575	0.476578	14.5741	0.476318	0.138672	0.000883363	0.138672	0.000260409
14.5279	0.477123	14.5269	0.476965	0.139648	0.001073	0.139648	0.000157453
14.4806	0.477699	14.4806	0.477699	0.140625	0	0.140625	0
14.436	0.478274	14.4354	0.478571	0.141602	0.000622744	0.141602	-0.000297066
14.3913	0.478888	14.3912	0.479527	0.142578	4.5918e-05	0.142578	-0.000639298
14.3492	0.479508	14.3483	0.480534	0.143555	0.00087761	0.143555	-0.00102649
14.3067	0.480187	14.3067	0.481581	0.144531	0	0.144531	-0.00139391
14.2671	0.480881	14.2664	0.482643	0.145508	0.000703911	0.145508	-0.00176278
14.2265	0.481669	14.2276	0.483723	0.146484	-0.0011455	0.146484	-0.00205347
14.1908	0.482443	14.1905	0.484817	0.147461	0.000303914	0.147461	-0.00237316
14.1553	0.483318	14.1553	0.485913	0.148438	0	0.148438	-0.00259544
14.1218	0.484266	14.1219	0.487	0.149414	-0.000137039	0.149414	-0.00273442
14.0908	0.485291	14.0907	0.488077	0.150391	4.8875e-05	0.150391	-0.0027862
14.0621	0.486414	14.062	0.489138	0.151367	0.00018284	0.151367	-0.00272345
14.0359	0.487663	14.0359	0.490181	0.152344	0	0.152344	-0.00251778
14.0128	0.489029	14.013	0.491207	0.15332	-0.000171496	0.15332	-0.00217804
13.9927	0.490544	13.9931	0.492199	0.154297	-0.000379563	0.154297	-0.00165546
13.976	0.4922	13.9761	0.493147	0.155273	-7.44297e-05	0.155273	-0.000947691
13.9627	0.49403	13.9627	0.49403	0.15625	0	0.15625	0
13.9529	0.496014	13.9539	0.49481	0.157227	-0.0010092	0.157227	0.00120325
13.9465	0.498137	13.9482	0.495521	0.158203	-0.00170119	0.158203	0.00261619
13.9433	0.500502	13.9448	0.496181	0.15918	-0.00143336	0.15918	0.00432107
13.943	0.501723	13.943	0.496794	0.160156	0	0.160156	0.00492923
13.943	0.501723	13.9419	0.497372	0.161133	0.00102186	0.161133	0.00435174
13.943	0.501723	13.9417	0.497913	0.162109	0.00123106	0.162109	0.00381035
13.943	0.501723	13.9423	0.498419	0.163086	0.000692473	0.163086	0.00330481
13.943	0.501723	13.943	0.498897	0.164062	0	0.164062	0.00282613
13.943	0.501723	13.943	0.499362	0.165039	-7.69414e-05	0.165039	0.00236164
13.943	0.501723	13.943	0.499801	0.166016	0	0.166016	0.00192225
13.943	0.501723	13.943	0.500209	0.166992	0	0.166992	0.00151452
13.943	0.501723	13.943	0.500585	0.167969	0	0.167969	0.0011389
13.943	0.501723	13.943	0.500926	0.168945	0	0.168945	0.000797208
13.943	0.501723	13.943	0.501231	0.169922	0	0.169922	0.000491943
13.943	0.501723	13.943	0.5015	0.170898	0	0.170898	0.000223826
13.943	0.501723	13.943	0.501723	0.171875	0	0.171875	0
13.943	0.501723	13.943	0.501891	0.172852	0	0.172852	-0.000167406
13.943	0.501723	13.943	0.502016	0.173828	0	0.173828	-0.00029263
13.943	0.501723	13.943	0.502108	0.174805	0	0.174805	-0.00038454
13.943	0.501723	13.943	0.502171	0.175781	0	0.175781	-0.000447116
13.943	0.501723	13.943	0.502211	0.176758	0	0.176758	-0.000487267
13.943	0.501723	13.943	0.502228	0.177734	0	0.177734	-0.00050508
13.943	0.501723	13.943	0.502225	0.178711	0	0.178711	-0.000501977
13.943	0.501723	13.943	0.502204	0.179688	0	0.179688	-0.000480858
13.943	0.501723	13.943	0.502167	0.180664	0	0.180664	-0.00044402
13.943	0.501723	13.943	0.502118	0.181641	0	0.181641	-0.000394684
13.943	0.501723	13.943	0.50206	0.182617	0	0.182617	-0.000336354
13.943	0.501723	13.943	0.501994	0.183594	0	0.183594	-0.000270483
13.943	0.501723	13.943	0.501921	0.18457	0	0.18457	-0.000197212
13.943	0.501723	13.943	0.501847	0.185547	0	0.185547	-0.000123971
13.943	0.501723	13.943	0.501778	0.186523	0	0.186523	-5.49418e-05
13.943	0.501723	13.943	0.501723	0.1875	0	0.1875	0
13.943	0.501723	13.943	0.501699	0.188477	0	0.188477	2.48881e-05
13.943	0.501723	13.943	0.50169	0.189453	0	0.189453	3.38103e-05
13.943	0.501723	13.943	0.501689	0.19043	0	0.19043	3.48669e-05
13.943	0.501723	13.943	0.501693	0.191406	0	0.191406	3.00536e-05
13.943	0.501723	13.943	0.501699	0.192383	0	0.192383	2.43012e-05
13.943	0.501723	13.943	0.501706	0.193359	0	0.193359	1.69052e-05
13.943	0.501723	13.943	0.501716	0.194336	0	0.194336	7.7482e-06
13.943	0.501723	13.943	0.501723	0.195312	0	0.195312	0
13.943	0.501723	13.943	0.501726	0.196289	0	0.196289	-2.11314e-06
13.943	0.501723	13.943	0.501725	0.197266	0	0.197266	-1.87835e-06
13.943	0.501723	13.943	0.501724	0.198242	0	0.198242	-1.05657e-06
13.943	0.501723	13.943	0.501723	0.199219	0	0.199219	0
13.943	0.501723	13.943	0.501723	0.200195	0	0.200195	1.17397e-07
13.943	0.501723	13.943	0.501723	0.201172	0	0.201172	0
13.943	0.501723	13.943	0.501723	0.202148	0	0.202148	0
13.943	0.501723	13.943	0.501723	0.203125	0	0.203125	0
13.943	0.501723	13.943	0.501723	0.204102	0	0.204102	0
13.943	0.501723	13.943	0.501723	0.205078	0	0.205078	0
13.943	0.501723	13.943	0.501723	0.206055	0	0.206055	0
13.943	0.501723	13.943	0.501723	0.207031	0	0.207031	0
13.943	0.501723	13.943	0.501723	0.208008	0	0.208008	0
13.943	0.501723	13.943	0.501723	0.208984	0	0.208984	0
13.943	0.501723	13.943	0.501723	0.209961	0	0.209961	0
13.943	0.501723	13.943	0.501723	0.210938	0	0.210938	0
13.943	0.501723	13.943	0.501723	0.211914	0	0.211914	0
13.943	0.501723	13.943	0.501723	0.212891	0	0.212891	0
13.943	0.501723	13.943	0.501723	0.213867	0	0.213867	0
13.943	0.501723	13.943	0.501723	0.214844	0	0.214844	0
13.943	0.501723	13.943	0.501723	0.21582	0	0.21582	0
13.943	0.501723	13.943	0.501723	0.216797	0	0.216797	0
13.943	0.501723	13.943	0.501723	0.217773	0	0.217773	0
13.943	0.501723	13.943	0.501723	0.21875	0	0.21875	0
13.943	0.501723	13.943	0.501723	0.219727	0	0.219727	0
13.943	0.501723	13.943	0.501723	0.220703	0	0.220703	0
13.943	0.501723	13.943	0.501723	0.22168	0	0.22168	0
13.943	0.501723	13.943	0.501723	0.222656	0	0.222656	0
13.943	0.501723	13.943	0.501723	0.223633	0	0.223633	0
13.943	0.501723	13.943	0.501723	0.224609	0	0.224609	0
13.943	0.501723	13.943	0.501723	0.225586	0	0.225586	0
13.943	0.501723	13.943	0.501723	0.226562	0	0.226562	0
13.943	0.501723	13.943	0.501723	0.227539	0	0.227539	0
13.943	0.501723	13.943	0.501723	0.228516	0	0.228516	0
13.943	0.501723	13.943	0.501723	0.229492	0	0.229492	0
13.943	0.501723	13.943	0.501723	0.230469	0	0.230469	0
13.943	0.501723	13.943	0.501723	0.231445	0	0.231445	0
13.943	0.501723	13.943	0.501723	0.232422	0	0.232422	0
13.943	0.501723	13.943	0.501723	0.233398	0	0.233398	0
13.943	0.501723	13.943	0.501723	0.234375	0	0.234375	0
13.943	0.501723	13.943	0.501723	0.235352	0	0.235352	0
13.943	0.501723	13.943	0.501723	0.236328	0	0.236328	0
13.943	0.501723	13.943	0.501723	0.237305	0	0.237305	0
13.943	0.501723	13.943	0.501723	0.238281	0	0.238281	0
13.943	0.501723	13.943	0.501723	0.239258	0	0.239258	0
11.6773	0.728897	11.6773	0.728897	0.240234	0	0.240234	0
11.6773	0.728897	11.6773	0.728897	0.241211	0	0.241211	0
11.6773	0.728897	11.6773	0.728897	0.242188	0	0.242188	0
11.6773	0.728897	11.6773	0.728897	0.243164	0	0.243164	0
11.6773	0.728897	11.6773	0.728897	0.244141	0	0.244141	0
11.6773	0.728897	11.6773	0.728897	0.245117	0	0.245117	0
11.6773	0.728897	11.6773	0.728897	0.246094	0	0.246094	0
11.6773	0.728897	11.6773	0.728897	0.24707	0	0.24707	0
11.6773	0.728897	11.6773	0.728897	0.248047	0	0.248047	0
11.6773	0.728897	11.6773	0.728897	0.249023	0	0.249023	0
11.6773	0.728897	11.6773	0.728897	0.25	0	0.25	0
11.6773	0.728897	11.6773	0.728897	0.250977	0	0.250977	0
11.6773	0.728897	11.6773	0.728897	0.251953	0	0.251953	0
11.6773	0.728897	11.6773	0.728897	0.25293	0	0.25293	0
11.6773	0.728897	11.6773	0.728897	0.253906	0	0.253906	0
11.6773	0.728897	11.6773	0.728897	0.254883	0	0.254883	0
11.6773	0.728897	11.6773	0.728897	0.255859	0	0.255859	0
11.6773	0.728897	11.6773	0.728897	0.256836	0	0.256836	0
11.6773	0.728897	11.6773	0.728897	0.257812	0	0.257812	0
11.6773	0.728897	11.6773	0.728897	0.258789	0	0.258789	0
11.6773	0.728897	11.6773	0.728897	0.259766	0	0.259766	0
11.6773	0.728897	11.6773	0.728897	0.260742	0	0.260742	0
11.6773	0.728897	11.6773	0.728897	0.261719	0	0.261719	0
11.6773	0.728897	11.6773	0.728897	0.262695	0	0.262695	0
11.6773	0.728897	11.6773	0.728897	0.263672	0	0.263672	0
11.6773	0.728897	11.6773	0.728897	0.264648	0	0.264648	0
11.6773	0.728897	11.6773	0.728897	0.265625	0	0.265625	0
11.6773	0.728897	11.6773	0.728897	0.266602	0	0.266602	0
11.6773	0.728897	11.6773	0.728897	0.267578	0	0.267578	0
11.6773	0.728897	11.6773	0.728897	0.268555	0	0.268555	0
11.6773	0.728897	11.6773	0.728897	0.269531	0	0.269531	0
11.6773	0.728897	11.6773	0.728897	0.270508	0	0.270508	0
11.6773	0.728897	11.6773	0.728897	0.271484	0	0.271484	0
11.6773	0.728897	11.6773	0.728897	0.272461	0	0.272461	0
11.6773	0.728897	11.6773	0.728897	0.273438	0	0.273438	0
11.6773	0.728897	11.6773	0.728897	0.274414	0	0.274414	0
11.6773	0.728897	11.6773	0.728897	0.275391	0	0.275391	0
11.6773	0.728897	11.6773	0.728897	0.276367	0	0.276367	0
11.6773	0.728897	11.6773	0.728897	0.277344	0	0.277344	0
11.6773	0.728897	11.6773	0.728897	0.27832	0	0.27832	0
11.6773	0.728897	11.6773	0.728897	0.279297	0	0.279297	0
11.6773	0.728897	11.6773	0.728897	0.280273	0	0.280273	0
11.6773	0.728897	11.6773	0.728897	0.28125	0	0.28125	0
11.6773	0.728897	11.6773	0.728897	0.282227	0	0.282227	0
11.6773	0.728897	11.6773	0.728897	0.283203	0	0.283203	0
11.6773	0.728897	11.6773	0.728897	0.28418	0	0.28418	-4.53459e-08
11.6773	0.728897	11.6773	0.728897	0.285156	0	0.285156	0
11.6773	0.728897	11.6773	0.728897	0.286133	0	0.286133	4.08113e-07
11.6773	0.728897	11.6773	0.728897	0.287109	0	0.287109	7.25535e-07
11.6773	0.728897	11.6773	0.728896	0.288086	0	0.288086	8.16227e-07
11.6773	0.728897	11.6773	0.728897	0.289062	0	0.289062	0
11.6773	0.728897	11.6773	0.7289	0.290039	0	0.290039	-2.99283e-06
11.6773	0.728897	11.6773	0.728904	0.291016	0	0.291016	-6.52981e-06
11.6773	0.728897	11.6773	0.728907	0.291992	0	0.291992	-9.3866e-06
11.6773	0.728897	11.6773	0.728909	0.292969	0	0.292969	-1.16086e-05
11.6773	0.728897	11.6773	0.728911	0.293945	0	0.293945	-1.34677e-05
11.6773	0.728897	11.6773	0.72891	0.294922	0	0.294922	-1.30596e-05
11.6773	0.728897	11.6773	0.728907	0.295898	0	0.295898	-9.61333e-06
11.6773	0.728897	11.6773	0.728897	0.296875	0	0.296875	0
11.6773	0.728897	11.6773	0.728876	0.297852	0	0.297852	2.12219e-05
11.6773	0.728897	11.6773	0.728849	0.298828	0	0.298828	4.78853e-05
11.6773	0.728897	11.6773	0.728821	0.299805	0	0.299805	7.6045e-05
11.6773	0.728897	11.6773	0.728793	0.300781	0	0.300781	0.000104477
11.6773	0.728897	11.6773	0.728766	0.301758	0	0.301758	0.000131096
11.6773	0.728897	11.6773	0.728743	0.302734	0	0.302734	0.00015454
11.6773	0.728897	11.6773	0.728723	0.303711	0	0.303711	0.000173858
11.6773	0.728897	11.6773	0.728712	0.304688	0	0.304688	0.000185737
11.6773	0.728897	11.6773	0.728712	0.305664	0	0.305664	0.000185278
11.6773	0.728897	11.6773	0.728721	0.306641	0	0.306641	0.000176294
11.6773	0.728897	11.6773	0.728736	0.307617	0	0.307617	0.000161189
11.6773	0.728897	11.6773	0.728758	0.308594	0	0.308594	0.000139283
11.6773	0.728897	11.6773	0.728787	0.30957	0	0.30957	0.00010976
11.6773	0.728897	11.6773	0.728822	0.310547	0	0.310547	7.54338e-05
11.6773	0.728897	11.6773	0.72886	0.311523	0	0.311523	3.69862e-05
11.6773	0.728897	11.6773	0.728897	0.3125	0	0.3125	0
11.6773	0.728897	11.6773	0.728923	0.313477	0	0.313477	-2.53583e-05
11.6773	0.728897	11.6773	0.728949	0.314453	0	0.314453	-5.21586e-05
11.6773	0.728897	11.6772	0.728986	0.31543	0.000150598	0.31543	-8.85411e-05
11.6773	0.728897	11.6773	0.729036	0.316406	0	0.316406	-0.000139128
11.6773	0.728897	11.6787	0.729109	0.317383	-0.00135538	0.317383	-0.000211714
11.6773	0.728897	11.6798	0.729202	0.318359	-0.00240956	0.318359	-0.000304925
11.6773	0.728897	11.6797	0.729317	0.319336	-0.00232776	0.319336	-0.000419947
11.6773	0.728897	11.6773	0.729454	0.320312	0	0.320312	-0.000556901
11.6773	0.728897	11.6709	0.72961	0.321289	0.00649245	0.321289	-0.000712816
11.6748	0.7289	11.6618	0.729795	0.322266	0.0130351	0.322266	-0.000895739
11.6561	0.729065	11.6511	0.730019	0.323242	0.00497677	0.323242	-0.000953621
11.6388	0.729428	11.6388	0.730283	0.324219	0	0.324219	-0.000855077
11.6229	0.729913	11.6248	0.730586	0.325195	-0.00191099	0.325195	-0.000672563
11.6077	0.730501	11.6099	0.730944	0.326172	-0.00223975	0.326172	-0.000442425
11.5932	0.731159	11.5945	0.731364	0.327148	-0.00131018	0.327148	-0.000204723
11.5793	0.731869	11.5793	0.731869	0.328125	0	0.328125	0
11.5658	0.73263	11.5655	0.732498	0.329102	0.000230027	0.329102	0.000132509
11.5525	0.733437	11.5524	0.733211	0.330078	8.51875e-05	0.330078	0.000225602
11.5394	0.734284	11.5395	0.733986	0.331055	-8.27344e-05	0.331055	0.000297665
11.5269	0.735142	11.5269	0.734814	0.332031	0	0.332031	0.000328052
11.5146	0.736024	11.5144	0.735679	0.333008	0.000156109	0.333008	0.000344714
11.5023	0.736944	11.5022	0.736582	0.333984	8.14375e-05	0.333984	0.000361798
11.4903	0.737872	11.4901	0.737521	0.334961	0.000119383	0.334961	0.000350499
11.4783	0.738826	11.4783	0.738488	0.335938	0	0.335938	0.000337636
11.467	0.739752	11.4666	0.739474	0.336914	0.000356117	0.336914	0.000277807
11.4554	0.740728	11.4551	0.740479	0.337891	0.000230812	0.337891	0.000248809
11.4439	0.741709	11.4438	0.7415	0.338867	0.00015925	0.338867	0.000208837
11.4325	0.742707	11.4325	0.742535	0.339844	0	0.339844	0.000171759
11.4212	0.743719	11.4214	0.743587	0.34082	-0.00018775	0.34082	0.000132544
11.4102	0.744713	11.4103	0.744642	0.341797	-7.96875e-05	0.341797	7.08638e-05
11.3991	0.745732	11.3993	0.745696	0.342773	-0.000175086	0.342773	3.65522e-05
11.3884	0.746733	11.3884	0.746733	0.34375	0	0.34375	0
11.3778	0.747732	11.3775	0.747731	0.344727	0.000263211	0.344727	8.98641e-07
11.3665	0.748814	11.3668	0.74871	0.345703	-0.000295812	0.345703	0.00010423
11.3559	0.74983	11.356	0.749682	0.34668	-0.000114139	0.34668	0.000148218
11.3453	0.750865	11.3454	0.75065	0.347656	-9.9e-05	0.347656	0.000215486
11.3348	0.751899	11.3348	0.751622	0.348633	-4.19976e-05	0.348633	0.000277189
11.3241	0.752952	11.3243	0.752597	0.349609	-0.000146086	0.349609	0.000355327
11.3138	0.753978	11.3138	0.753573	0.350586	4.28721e-05	0.350586	0.000404811
11.3033	0.75503	11.3033	0.754556	0.351562	0	0.351562	0.000474547
11.2928	0.756093	11.2929	0.755549	0.352539	-0.000100677	0.352539	0.000543897
11.2826	0.757135	11.2826	0.75655	0.353516	2.12734e-05	0.353516	0.000585121
11.2722	0.758189	11.2722	0.757558	0.354492	3.64514e-05	0.354492	0.000631246
11.262	0.759238	11.2619	0.758573	0.355469	0.000113375	0.355469	0.000664973
11.2516	0.76031	11.2517	0.759593	0.356445	-3.71487e-05	0.356445	0.000717652
11.2416	0.76135	11.2414	0.760621	0.357422	0.000128613	0.357422	0.000728745
11.2314	0.762408	11.2313	0.76166	0.358398	0.000103151	0.358398	0.00074878
11.2212	0.763473	11.2212	0.762713	0.359375	0	0.359375	0.000760705
11.2109	0.764543	11.2111	0.763788	0.360352	-0.000175538	0.360352	0.000754747
11.201	0.765578	11.2011	0.764877	0.361328	-4.12695e-05	0.361328	0.000700731
11.191	0.766632	11.1911	0.765975	0.362305	-0.000101759	0.362305	0.000657421
11.181	0.767685	11.1812	0.767079	0.363281	-0.000156438	0.363281	0.000606189
11.1713	0.768713	11.1712	0.768185	0.364258	1.45863e-05	0.364258	0.000527783
11.1614	0.76976	11.1613	0.769294	0.365234	7.7832e-06	0.365234	0.000465398
11.1513	0.770819	11.1515	0.770405	0.366211	-0.000122435	0.366211	0.000414119
11.1416	0.771854	11.1416	0.771517	0.367188	0	0.367188	0.000337415
11.1314	0.772933	11.1316	0.772628	0.368164	-0.000247453	0.368164	0.000304932
11.122	0.773924	11.1217	0.773738	0.369141	0.000351451	0.369141	0.000186523
11.1117	0.775021	11.1118	0.774842	0.370117	-5.29357e-05	0.370117	0.000178572
11.1023	0.776026	11.1019	0.775942	0.371094	0.000395531	0.371094	8.4057e-05
11.0925	0.777063	11.092	0.777037	0.37207	0.00052179	0.37207	2.64053e-05
11.0827	0.778107	11.0821	0.778122	0.373047	0.000553812	0.373047	-1.45372e-05
11.0735	0.779078	11.0723	0.779195	0.374023	0.00125188	0.374023	-0.00011762
11.0625	0.78025	11.0625	0.78025	0.375	0	0.375	0
11.0534	0.781214	11.0528	0.781276	0.375977	0.000636725	0.375977	-6.18243e-05
11.0434	0.782276	11.0431	0.782283	0.376953	0.000300687	0.376953	-6.84694e-06
11.0341	0.783267	11.0335	0.783277	0.37793	0.000595266	0.37793	-9.89294e-06
11.0243	0.784302	11.0239	0.78426	0.378906	0.000444781	0.378906	4.16534e-05
11.0148	0.785318	11.0143	0.785236	0.379883	0.000440282	0.379883	8.20691e-05
11.0053	0.786316	11.0048	0.786204	0.380859	0.000571963	0.380859	0.000112555
10.9958	0.78732	10.9952	0.787165	0.381836	0.00062645	0.381836	0.000155231
10.9858	0.788378	10.9857	0.788121	0.382812	0.0001455	0.382812	0.000256734
10.9763	0.789381	10.9762	0.789075	0.383789	0.000151501	0.383789	0.000306344
10.9668	0.790385	10.9667	0.790026	0.384766	0.000132178	0.384766	0.000359523
10.9572	0.791392	10.9572	0.790973	0.385742	6.59134e-05	0.385742	0.000418897
10.9476	0.792405	10.9477	0.791916	0.386719	-9.08748e-05	0.386719	0.000488822
10.938	0.793416	10.9382	0.792855	0.387695	-0.000257408	0.387695	0.000561055
10.9285	0.794405	10.9288	0.793791	0.388672	-0.000234386	0.388672	0.000613723
10.919	0.795405	10.9193	0.794726	0.389648	-0.000335947	0.389648	0.000679168
10.9098	0.796358	10.9098	0.79566	0.390625	0	0.390625	0.00069801
10.9	0.797379	10.9003	0.796596	0.391602	-0.000318409	0.391602	0.000783034
10.8907	0.798345	10.8909	0.797531	0.392578	-0.000134458	0.392578	0.000814152
10.8811	0.799343	10.8814	0.798466	0.393555	-0.000267543	0.393555	0.000876769
10.8714	0.800355	10.8719	0.7994	0.394531	-0.000566189	0.394531	0.000954831
10.8621	0.801309	10.8624	0.800333	0.395508	-0.000333872	0.395508	0.00097605
10.8528	0.802272	10.853	0.801265	0.396484	-0.000215134	0.396484	0.00100726
10.8433	0.803245	10.8435	0.802195	0.397461	-0.000221026	0.397461	0.00104929
10.8339	0.804208	10.8341	0.803125	0.398438	-0.000163503	0.398438	0.00108313
10.8244	0.80518	10.8247	0.804052	0.399414	-0.000224971	0.399414	0.0011283
10.8151	0.806133	10.8152	0.804977	0.400391	-0.000136136	0.400391	0.00115575
10.8058	0.80708	10.8058	0.805903	0.401367	-2.25326e-05	0.401367	0.00117724
10.7963	0.808042	10.7964	0.806829	0.402344	-8.50936e-05	0.402344	0.00121303
10.7869	0.808996	10.787	0.807755	0.40332	-0.000109132	0.40332	0.0012412
10.7773	0.809969	10.7776	0.808683	0.404297	-0.000348045	0.404297	0.00128593
10.7682	0.81088	10.7682	0.809612	0.405273	-2.05493e-05	0.405273	0.00126769
10.7589	0.811819	10.7589	0.810546	0.40625	0	0.40625	0.00127262
10.7495	0.812753	10.7495	0.811487	0.407227	1.72456e-05	0.407227	0.00126639
10.7401	0.813699	10.7402	0.812432	0.408203	-0.000116526	0.408203	0.00126741
10.7308	0.814625	10.7309	0.813379	0.40918	-9.19517e-05	0.40918	0.00124674
10.7214	0.81555	10.7215	0.814327	0.410156	-9.26151e-05	0.410156	0.00122351
10.7123	0.816452	10.7122	0.815275	0.411133	0.000103354	0.411133	0.00117715
10.703	0.817378	10.7029	0.816223	0.412109	1.7961e-05	0.412109	0.00115492
10.6937	0.818291	10.6936	0.81717	0.413086	1.82974e-05	0.413086	0.00112075
10.6844	0.819201	10.6844	0.818116	0.414062	1.09676e-05	0.414062	0.00108484
10.675	0.820115	10.6751	0.81906	0.415039	-7.12571e-05	0.415039	0.00105485
10.6658	0.821014	10.6658	0.820002	0.416016	-4.37849e-05	0.416016	0.00101235
10.6565	0.821913	10.6566	0.820942	0.416992	-5.07856e-05	0.416992	0.000971126
10.6473	0.8228	10.6473	0.82188	0.417969	2.57968e-05	0.417969	0.000920048
10.6381	0.823689	10.6381	0.822816	0.418945	3.68927e-05	0.418945	0.000873273
10.6291	0.82455	10.6288	0.82375	0.419922	0.000300709	0.419922	0.000800875
10.6195	0.825472	10.6196	0.824681	0.420898	-0.000101595	0.420898	0.000791147
10.61	0.826374	10.6104	0.825608	0.421875	-0.000354946	0.421875	0.000765925
10.6007	0.827265	10.6012	0.826533	0.422852	-0.00052227	0.422852	0.000731747
10.5916	0.828127	10.592	0.827455	0.423828	-0.000435417	0.423828	0.000672985
10.5826	0.82897	10.5828	0.828372	0.424805	-0.000180269	0.424805	0.000598193
10.5736	0.829817	10.5736	0.829286	0.425781	-8.65705e-06	0.425781	0.000531296
10.5643	0.830687	10.5644	0.830196	0.426758	-0.000120353	0.426758	0.000491415
10.5551	0.831544	10.5553	0.831101	0.427734	-0.000143412	0.427734	0.000443488
10.5461	0.832383	10.5461	0.832002	0.428711	-4.77083e-06	0.428711	0.000381145
10.5367	0.833251	10.537	0.832898	0.429688	-0.000228559	0.429688	0.00035256
10.5279	0.834066	10.5278	0.833791	0.430664	7.48786e-05	0.430664	0.000275212
10.5185	0.834924	10.5187	0.834679	0.431641	-0.000122747	0.431641	0.000245029
10.5095	0.835754	10.5095	0.835561	0.432617	-5.68719e-05	0.432617	0.000192658
10.5004	0.836578	10.5004	0.836437	0.433594	2.66016e-05	0.433594	0.000140707
10.4913	0.837411	10.4913	0.837307	0.43457	-3.23158e-05	0.43457	0.000103982
10.4821	0.838241	10.4822	0.83817	0.435547	-9.48016e-05	0.435547	7.11134e-05
10.4728	0.83908	10.4731	0.839025	0.436523	-0.000302454	0.436523	5.53944e-05
10.464	0.83987	10.464	0.83987	0.4375	0	0.4375	0
10.455	0.840666	10.4548	0.840702	0.438477	0.000191694	0.438477	-3.58972e-05
10.4455	0.841513	10.4457	0.841524	0.439453	-0.000226544	0.439453	-1.12767e-05
10.4365	0.842308	10.4367	0.842338	0.44043	-0.000106026	0.44043	-3.0276e-05
10.4272	0.843129	10.4276	0.843144	0.441406	-0.000329201	0.441406	-1.52783e-05
10.4182	0.843923	10.4185	0.843945	0.442383	-0.000286955	0.442383	-2.11614e-05
10.4091	0.844717	10.4094	0.844738	0.443359	-0.000282302	0.443359	-2.12488e-05
10.4004	0.84548	10.4003	0.845526	0.444336	2.46308e-05	0.444336	-4.52319e-05
10.3913	0.846264	10.3913	0.846307	0.445312	5.7293e-05	0.445312	-4.36645e-05
10.3823	0.847041	10.3822	0.847084	0.446289	0.000110031	0.446289	-4.30884e-05
10.3732	0.847823	10.3732	0.847856	0.447266	6.50242e-05	0.447266	-3.30509e-05
10.3641	0.848603	10.3641	0.848623	0.448242	-7.31654e-07	0.448242	-2.0149e-05
10.355	0.849381	10.3551	0.849385	0.449219	-9.33368e-05	0.449219	-3.96547e-06
10.3458	0.850159	10.3461	0.850141	0.450195	-0.000230755	0.450195	1.72241e-05
10.3373	0.850884	10.3371	0.850893	0.451172	0.0002036	0.451172	-9.20819e-06
10.3283	0.851637	10.3281	0.85164	0.452148	0.000262458	0.452148	-3.45329e-06
10.3193	0.852392	10.3191	0.852384	0.453125	0.00024442	0.453125	8.73231e-06
10.3101	0.853164	10.3101	0.853124	0.454102	-1.21243e-05	0.454102	4.00124e-05
10.3015	0.85387	10.3011	0.85386	0.455078	0.000459188	0.455078	1.05452e-05
10.2923	0.854635	10.2921	0.854592	0.456055	0.000178525	0.456055	4.33996e-05
10.2836	0.85535	10.2832	0.85532	0.457031	0.000452855	0.457031	3.04272e-05
10.2746	0.856089	10.2742	0.856044	0.458008	0.000387232	0.458008	4.54354e-05
10.2656	0.85682	10.2653	0.856764	0.458984	0.000374556	0.458984	5.6056e-05
10.2566	0.857554	10.2563	0.85748	0.459961	0.000267735	0.459961	7.4185e-05
10.2479	0.858256	10.2474	0.858192	0.460938	0.000518803	0.460938	6.34475e-05
10.2386	0.859002	10.2385	0.8589	0.461914	0.000160848	0.461914	0.000102145
10.2297	0.859717	10.2296	0.859604	0.462891	0.00014261	0.462891	0.000113335
10.2211	0.860407	10.2207	0.860304	0.463867	0.000382897	0.463867	0.000103533
10.212	0.861124	10.2118	0.861	0.464844	0.000237603	0.464844	0.000123823
10.2036	0.861793	10.2029	0.861694	0.46582	0.000651608	0.46582	9.94025e-05
10.1944	0.86251	10.194	0.862384	0.466797	0.000400772	0.466797	0.000126524
10.1856	0.863199	10.1852	0.863071	0.467773	0.000457984	0.467773	0.000128256
10.1769	0.863881	10.1763	0.863756	0.46875	0.000555035	0.46875	0.000125218
10.1681	0.864566	10.1675	0.86444	0.469727	0.000572634	0.469727	0.000125913
10.1594	0.865238	10.1587	0.865121	0.470703	0.000695911	0.470703	0.000116817
10.1504	0.865927	10.1499	0.865799	0.47168	0.000540908	0.47168	0.00012791
10.1418	0.866587	10.1411	0.866475	0.472656	0.000726592	0.472656	0.000111809
10.1327	0.867277	10.1323	0.867147	0.473633	0.000462976	0.473633	0.000129349
10.1241	0.867929	10.1235	0.867816	0.474609	0.000639962	0.474609	0.000112677
10.1154	0.868588	10.1147	0.868482	0.475586	0.000676477	0.475586	0.000106053
10.1065	0.869254	10.1059	0.869145	0.476562	0.000576468	0.476562	0.000109161
10.0968	0.869977	10.0972	0.869803	0.477539	-0.000358126	0.477539	0.000174152
10.0888	0.87057	10.0884	0.870458	0.478516	0.00041665	0.478516	0.000111423
10.0803	0.8712	10.0797	0.87111	0.479492	0.000640754	0.479492	8.94953e-05
10.0717	0.871833	10.071	0.871758	0.480469	0.000767113	0.480469	7.4556e-05
10.0629	0.872479	10.0623	0.872403	0.481445	0.000671632	0.481445	7.55394e-05
10.0542	0.873115	10.0536	0.873044	0.482422	0.000651331	0.482422	7.07849e-05
10.0456	0.873742	10.0449	0.873682	0.483398	0.000706181	0.483398	6.0387e-05
10.037	0.87436	10.0362	0.874315	0.484375	0.000842243	0.484375	4.41243e-05
10.0275	0.875048	10.0275	0.874945	0.485352	-6.53237e-05	0.485352	0.000102912
10.0194	0.875625	10.0189	0.875571	0.486328	0.000539156	0.486328	5.31955e-05
10.0108	0.876239	10.0102	0.876194	0.487305	0.000564461	0.487305	4.49348e-05
10.0018	0.876875	10.0016	0.876813	0.488281	0.000230442	0.488281	6.21139e-05
9.99388	0.877435	9.99296	0.877428	0.489258	0.000918887	0.489258	7.00057e-06
9.98489	0.878066	9.98435	0.878039	0.490234	0.000541569	0.490234	2.70144e-05
9.97586	0.878697	9.97575	0.878647	0.491211	0.00010801	0.491211	5.06599e-05
9.96795	0.879248	9.96716	0.879251	0.492188	0.000784749	0.492188	-3.06949e-06
9.95933	0.879844	9.95858	0.879851	0.493164	0.000747588	0.493164	-7.17594e-06
9.95082	0.880431	9.95002	0.880448	0.494141	0.000798868	0.494141	-1.73889e-05
9.94219	0.881022	9.94147	0.881041	0.495117	0.00071996	0.495117	-1.85559e-05
9.93369	0.881602	9.93293	0.88163	0.496094	0.000761577	0.496094	-2.78448e-05
9.92524	0.882176	9.9244	0.882216	0.49707	0.000843476	0.49707	-3.96607e-05
9.91667	0.882756	9.91588	0.882797	0.498047	0.000783299	0.498047	-4.15697e-05
9.90823	0.883323	9.90738	0.883375	0.499023	0.000854442	0.499023	-5.1975e-05
9.89889	0.883948	9.89889	0.883948	0.5	0	0.5	0
9.89126	0.884457	9.89042	0.884517	0.500977	0.000839364	0.500977	-6.02658e-05
9.88268	0.885025	9.88195	0.885082	0.501953	0.000725843	0.501953	-5.64123e-05
9.87441	0.885571	9.87351	0.885642	0.50293	0.000903042	0.50293	-7.13957e-05
9.86589	0.88613	9.86507	0.886199	0.503906	0.00082186	0.503906	-6.90083e-05
9.8575	0.886679	9.85665	0.886752	0.504883	0.000855747	0.504883	-7.39542e-05
9.8487	0.887251	9.84824	0.887302	0.505859	0.000465659	0.505859	-5.11641e-05
9.84057	0.887777	9.83984	0.887848	0.506836	0.000729986	0.506836	-7.06568e-05
9.83222	0.888315	9.83146	0.88839	0.507812	0.000763074	0.507812	-7.49734e-05
9.82372	0.88886	9.82308	0.888929	0.508789	0.000631719	0.508789	-6.87132e-05
9.81521	0.889403	9.81473	0.889464	0.509766	0.000481372	0.509766	-6.12194e-05
9.80706	0.889921	9.80638	0.889996	0.510742	0.000680159	0.510742	-7.58169e-05
9.79874	0.890446	9.79804	0.890525	0.511719	0.000692057	0.511719	-7.84196e-05
9.7901	0.89099	9.78972	0.89105	0.512695	0.000374601	0.512695	-6.02294e-05
9.78197	0.891499	9.78141	0.891572	0.513672	0.000552048	0.513672	-7.30578e-05
9.77372	0.892012	9.77312	0.89209	0.514648	0.000603624	0.514648	-7.79051e-05
9.76523	0.892539	9.76484	0.892605	0.515625	0.000394562	0.515625	-6.65973e-05
9.75716	0.893036	9.75656	0.893117	0.516602	0.000599728	0.516602	-8.09794e-05
9.7486	0.893562	9.74831	0.893626	0.517578	0.00029224	0.517578	-6.38641e-05
9.74062	0.89405	9.74006	0.894132	0.518555	0.000564041	0.518555	-8.22094e-05
9.7324	0.89455	9.73183	0.894634	0.519531	0.000569118	0.519531	-8.41836e-05
9.72416	0.895049	9.72361	0.895133	0.520508	0.000547655	0.520508	-8.45538e-05
9.71588	0.895547	9.7154	0.89563	0.521484	0.000480408	0.521484	-8.21205e-05
9.70726	0.896064	9.70721	0.896123	0.522461	5.09552e-05	0.522461	-5.80568e-05
9.69873	0.896573	9.69903	0.896612	0.523438	-0.000293986	0.523438	-3.92023e-05
9.69084	0.897042	9.69086	0.897099	0.524414	-1.87485e-05	0.524414	-5.72125e-05
9.68308	0.897501	9.6827	0.897583	0.525391	0.000377	0.525391	-8.21531e-05
9.67505	0.897973	9.67456	0.898063	0.526367	0.000492351	0.526367	-9.03962e-05
9.6668	0.898456	9.66643	0.898541	0.527344	0.00037049	0.527344	-8.47175e-05
9.65842	0.898945	9.65831	0.899016	0.52832	0.00010519	0.52832	-7.07524e-05
9.65061	0.899398	9.65021	0.899487	0.529297	0.000399584	0.529297	-8.93633e-05
9.64236	0.899874	9.64212	0.899956	0.530273	0.000242518	0.530273	-8.18259e-05
9.63418	0.900344	9.63404	0.900422	0.53125	0.000142024	0.53125	-7.77059e-05
9.62629	0.900796	9.62597	0.900885	0.532227	0.000317916	0.532227	-8.95662e-05
9.61788	0.901274	9.61791	0.901346	0.533203	-3.27014e-05	0.533203	-7.14916e-05
9.6102	0.90171	9.60987	0.901804	0.53418	0.000331857	0.53418	-9.40846e-05
9.60216	0.902163	9.60184	0.902259	0.535156	0.000320866	0.535156	-9.53752e-05
9.59417	0.902612	9.59383	0.902711	0.536133	0.000340513	0.536133	-9.83945e-05
9.58614	0.903061	9.58582	0.90316	0.537109	0.00031494	0.537109	-9.88615e-05
9.57804	0.903512	9.57784	0.903606	0.538086	0.000202078	0.538086	-9.45202e-05
9.56964	0.903977	9.56986	0.90405	0.539062	-0.000217456	0.539062	-7.3256e-05
9.56226	0.904384	9.5619	0.904491	0.540039	0.000360709	0.540039	-0.00010705
9.55423	0.904824	9.55395	0.904929	0.541016	0.000285645	0.541016	-0.000104749
9.54636	0.905254	9.54601	0.905364	0.541992	0.000351167	0.541992	-0.000110115
9.53843	0.905686	9.53809	0.905797	0.542969	0.000335015	0.542969	-0.000110991
9.53049	0.906115	9.53019	0.906227	0.543945	0.00030515	0.543945	-0.0001111
9.52254	0.906544	9.52229	0.906654	0.544922	0.000245328	0.544922	-0.000109564
9.51438	0.906981	9.51441	0.907078	0.545898	-2.91105e-05	0.545898	-9.64998e-05
9.50634	0.907411	9.50655	0.9075	0.546875	-0.000207551	0.546875	-8.86217e-05
9.49895	0.907804	9.49869	0.907919	0.547852	0.000252477	0.547852	-0.000114584
9.49121	0.908214	9.49085	0.908335	0.548828	0.000353945	0.548828	-0.000121321
9.48337	0.908626	9.48303	0.908748	0.549805	0.000342695	0.549805	-0.000122018
9.47506	0.909063	9.47522	0.909159	0.550781	-0.000161004	0.550781	-9.68825e-05
9.4673	0.909468	9.46742	0.909568	0.551758	-0.000126539	0.551758	-9.99757e-05
9.46008	0.909843	9.45964	0.909973	0.552734	0.000432492	0.552734	-0.000130223
9.4522	0.910251	9.45188	0.910377	0.553711	0.000321827	0.553711	-0.000125561
9.44423	0.910661	9.44412	0.910777	0.554688	0.00011067	0.554688	-0.00011572
9.4367	0.911048	9.43639	0.911175	0.555664	0.000317519	0.555664	-0.000127324
9.42899	0.911442	9.42866	0.911571	0.556641	0.000331827	0.556641	-0.000128981
9.4214	0.911828	9.42095	0.911964	0.557617	0.000447101	0.557617	-0.0001357
9.41354	0.912226	9.41326	0.912354	0.558594	0.000282266	0.558594	-0.000128175
9.40596	0.912608	9.40558	0.912742	0.55957	0.000379695	0.55957	-0.000133862
9.39826	0.912995	9.39792	0.913128	0.560547	0.000333751	0.560547	-0.000132292
9.39041	0.913388	9.39028	0.91351	0.561523	0.000132202	0.561523	-0.000122947
9.38265	0.913774	9.38265	0.913891	0.5625	0	0.5625	-0.000117125
9.37536	0.914135	9.37503	0.914269	0.563477	0.000327076	0.563477	-0.000134075
9.36774	0.914511	9.36744	0.914645	0.564453	0.000301054	0.564453	-0.0001335
9.36022	0.914881	9.35986	0.915018	0.56543	0.000360339	0.56543	-0.000137076
9.3526	0.915254	9.35229	0.915389	0.566406	0.000309717	0.566406	-0.000135194
9.34502	0.915623	9.34474	0.915757	0.567383	0.000271577	0.567383	-0.000133886
9.3372	0.916003	9.33721	0.916123	0.568359	-1.28936e-05	0.568359	-0.000120599
9.32946	0.916376	9.32969	0.916487	0.569336	-0.000228064	0.569336	-0.000110699
9.32239	0.916717	9.32219	0.916848	0.570312	0.000200315	0.570312	-0.000131705
9.31481	0.91708	9.3147	0.917208	0.571289	0.000111356	0.571289	-0.000127696
9.30746	0.917431	9.30723	0.917565	0.572266	0.000237906	0.572266	-0.000133901
9.29986	0.917792	9.29977	0.917919	0.573242	9.17108e-05	0.573242	-0.000127037
9.29245	0.918143	9.29232	0.918272	0.574219	0.000127187	0.574219	-0.000128722
9.28491	0.918498	9.28489	0.918622	0.575195	1.14912e-05	0.575195	-0.000123191
9.27768	0.918838	9.27748	0.91897	0.576172	0.000195354	0.576172	-0.000131658
9.27014	0.919191	9.27008	0.919315	0.577148	5.66583e-05	0.577148	-0.000124903
9.26271	0.919537	9.2627	0.919659	0.578125	9.903e-06	0.578125	-0.000122391
9.25541	0.919875	9.25533	0.920001	0.579102	8.22415e-05	0.579102	-0.000125334
9.24791	0.920222	9.24797	0.92034	0.580078	-5.80084e-05	0.580078	-0.000118354
9.24077	0.92055	9.24063	0.920677	0.581055	0.000136113	0.581055	-0.000126687
9.23304	0.920905	9.2333	0.921012	0.582031	-0.000263367	0.582031	-0.000107686
9.22606	0.921223	9.22599	0.921345	0.583008	6.6367e-05	0.583008	-0.000121949
9.21877	0.921555	9.21869	0.921676	0.583984	7.21042e-05	0.583984	-0.000121276
9.21148	0.921885	9.21141	0.922005	0.584961	7.28605e-05	0.584961	-0.000120263
9.20401	0.922222	9.20414	0.922332	0.585938	-0.000136228	0.585938	-0.000109689
9.1969	0.922542	9.19689	0.922657	0.586914	1.31084e-05	0.586914	-0.000115183
9.18964	0.922867	9.18965	0.92298	0.587891	-1.11148e-05	0.587891	-0.000112753
9.18218	0.9232	9.18243	0.923301	0.588867	-0.000246135	0.588867	-0.000100805
9.17521	0.92351	9.17522	0.923619	0.589844	-8.32467e-06	0.589844	-0.000109786
9.16794	0.923831	9.16802	0.923936	0.59082	-7.7874e-05	0.59082	-0.000104974
9.16067	0.924152	9.16084	0.924251	0.591797	-0.000174572	0.591797	-9.88303e-05
9.15348	0.924468	9.15367	0.924564	0.592773	-0.000195117	0.592773	-9.58923e-05
9.14595	0.924798	9.14652	0.924875	0.59375	-0.00057517	0.59375	-7.70509e-05
9.13936	0.925085	9.13938	0.925184	0.594727	-2.11654e-05	0.594727	-9.87282e-05
9.1322	0.925396	9.13225	0.925491	0.595703	-5.10847e-05	0.595703	-9.4699e-05
9.12457	0.925727	9.12514	0.925796	0.59668	-0.000571881	0.59668	-6.93097e-05
9.1179	0.926015	9.11804	0.9261	0.597656	-0.000139871	0.597656	-8.49869e-05
9.1109	0.926316	9.11096	0.926401	0.598633	-5.68775e-05	0.598633	-8.54353e-05
9.10362	0.926628	9.10389	0.926701	0.599609	-0.00027153	0.599609	-7.30569e-05
9.09627	0.926941	9.09683	0.926998	0.600586	-0.000564472	0.600586	-5.73235e-05
9.08969	0.927221	9.08979	0.927295	0.601562	-0.000102888	0.601562	-7.36309e-05
9.08257	0.927523	9.08277	0.927589	0.602539	-0.000197218	0.602539	-6.62817e-05
9.07581	0.927808	9.07576	0.927882	0.603516	4.88658e-05	0.603516	-7.32661e-05
9.06846	0.928117	9.06876	0.928173	0.604492	-0.000298576	0.604492	-5.52018e-05
9.06166	0.928403	9.06178	0.928462	0.605469	-0.000118976	0.605469	-5.92492e-05
9.05461	0.928697	9.05481	0.92875	0.606445	-0.000203139	0.606445	-5.22078e-05
9.04788	0.928978	9.04786	0.929036	0.607422	2.1119e-05	0.607422	-5.79883e-05
9.04075	0.929274	9.04093	0.92932	0.608398	-0.000179236	0.608398	-4.60678e-05
9.03393	0.929556	9.034	0.929603	0.609375	-7.23527e-05	0.609375	-4.68363e-05
9.02709	0.929838	9.0271	0.929884	0.610352	-6.7154e-06	0.610352	-4.58085e-05
9.02005	0.930127	9.0202	0.930163	0.611328	-0.000151747	0.611328	-3.60871e-05
9.01333	0.930403	9.01333	0.930441	0.612305	4.20634e-06	0.612305	-3.87175e-05
9.00652	0.930681	9.00646	0.930718	0.613281	5.46289e-05	0.613281	-3.70558e-05
8.99931	0.930974	8.99962	0.930993	0.614258	-0.000300858	0.614258	-1.89703e-05
8.99285	0.931236	8.99278	0.931266	0.615234	7.05872e-05	0.615234	-3.04796e-05
8.98594	0.931515	8.98597	0.931538	0.616211	-2.36701e-05	0.616211	-2.31947e-05
8.97915	0.931789	8.97917	0.931809	0.617188	-1.17834e-05	0.617188	-2.02764e-05
8.97232	0.932064	8.97238	0.932078	0.618164	-6.45916e-05	0.618164	-1.48073e-05
8.96567	0.93233	8.96561	0.932346	0.619141	6.57266e-05	0.619141	-1.68021e-05
8.95826	0.932626	8.95885	0.932613	0.620117	-0.000598537	0.620117	1.27052e-05
8.95217	0.932868	8.95212	0.932879	0.621094	5.49672e-05	0.621094	-1.05191e-05
8.9454	0.933137	8.94539	0.933143	0.62207	3.44613e-06	0.62207	-5.84863e-06
8.93846	0.933411	8.93868	0.933406	0.623047	-0.000220382	0.623047	5.30244e-06
8.93195	0.933668	8.93199	0.933668	0.624023	-4.23523e-05	0.624023	2.20212e-07
8.92532	0.933929	8.92532	0.933929	0.625	0	0.625	0
8.91859	0.934192	8.91867	0.934189	0.625977	-7.25604e-05	0.625977	3.53631e-06
8.9116	0.934466	8.91203	0.934448	0.626953	-0.000431172	0.626953	1.77076e-05
8.90523	0.934714	8.90541	0.934706	0.62793	-0.000175671	0.62793	7.55173e-06
8.89884	0.934962	8.8988	0.934964	0.628906	3.54053e-05	0.628906	-1.14465e-06
8.89198	0.935228	8.89221	0.93522	0.629883	-0.00023243	0.629883	8.54547e-06
8.88558	0.935476	8.88564	0.935475	0.630859	-6.23631e-05	0.630859	1.06912e-06
8.87899	0.93573	8.87908	0.935728	0.631836	-9.75193e-05	0.631836	1.33304e-06
8.87246	0.935981	8.87254	0.935981	0.632812	-8.49742e-05	0.632812	-3.75013e-07
8.86588	0.936233	8.86601	0.936232	0.633789	-0.000130542	0.633789	8.34489e-08
8.85923	0.936487	8.8595	0.936483	0.634766	-0.000271931	0.634766	4.09294e-06
8.85277	0.936733	8.853	0.936732	0.635742	-0.000236941	0.635742	1.28609e-06
8.84633	0.936978	8.84652	0.93698	0.636719	-0.000195511	0.636719	-1.85298e-06
8.83987	0.937223	8.84005	0.937227	0.637695	-0.000185259	0.637695	-3.89251e-06
8.83344	0.937466	8.8336	0.937472	0.638672	-0.00015895	0.638672	-6.59274e-06
8.82671	0.93772	8.82716	0.937717	0.639648	-0.000452228	0.639648	2.7247e-06
8.8203	0.937961	8.82074	0.93796	0.640625	-0.000443669	0.640625	6.65699e-07
8.81414	0.938192	8.81433	0.938202	0.641602	-0.000185338	0.641602	-1.06987e-05
8.80743	0.938443	8.80793	0.938443	0.642578	-0.00050322	0.642578	-4.55601e-07
8.80123	0.938674	8.80155	0.938683	0.643555	-0.0003266	0.643555	-8.68888e-06
8.79482	0.938913	8.79519	0.938922	0.644531	-0.000369248	0.644531	-8.71667e-06
8.78844	0.93915	8.78883	0.939159	0.645508	-0.000392983	0.645508	-9.43215e-06
8.78204	0.939387	8.7825	0.939396	0.646484	-0.000455348	0.646484	-8.71402e-06
8.77562	0.939624	8.77617	0.939631	0.647461	-0.000547088	0.647461	-6.90867e-06
8.76904	0.939867	8.76986	0.939865	0.648438	-0.000821223	0.648438	1.62387e-06
8.76274	0.940099	8.76357	0.940099	0.649414	-0.000823011	0.649414	8.44831e-08
8.75675	0.940319	8.75728	0.940331	0.650391	-0.00053208	0.650391	-1.2156e-05
8.75029	0.940555	8.75102	0.940562	0.651367	-0.000729098	0.651367	-6.4447e-06
8.7441	0.940781	8.74476	0.940792	0.652344	-0.000658601	0.652344	-1.04566e-05
8.73787	0.941009	8.73852	0.941021	0.65332	-0.00065492	0.65332	-1.19671e-05
8.73177	0.94123	8.7323	0.941248	0.654297	-0.000523541	0.654297	-1.80114e-05
8.72545	0.94146	8.72608	0.941475	0.655273	-0.000634786	0.655273	-1.51267e-05
8.71898	0.941694	8.71988	0.941701	0.65625	-0.000903085	0.65625	-6.41219e-06
8.71303	0.941909	8.7137	0.941925	0.657227	-0.00067159	0.657227	-1.55512e-05
8.70678	0.942135	8.70752	0.942148	0.658203	-0.000745058	0.658203	-1.3509e-05
8.70034	0.942367	8.70137	0.94237	0.65918	-0.00102816	0.65918	-3.81438e-06
8.69449	0.942577	8.69522	0.942592	0.660156	-0.000730294	0.660156	-1.48996e-05
8.68777	0.942817	8.68909	0.942812	0.661133	-0.0013121	0.661133	5.65041e-06
8.68223	0.943016	8.68297	0.943031	0.662109	-0.000739322	0.662109	-1.50647e-05
8.67609	0.943235	8.67686	0.943249	0.663086	-0.000772521	0.663086	-1.40176e-05
8.66994	0.943454	8.67077	0.943466	0.664062	-0.000826686	0.664062	-1.21555e-05
8.66397	0.943667	8.66469	0.943683	0.665039	-0.000723207	0.665039	-1.58602e-05
8.65779	0.943886	8.65863	0.943898	0.666016	-0.00083765	0.666016	-1.17808e-05
8.6518	0.944098	8.65257	0.944112	0.666992	-0.000768591	0.666992	-1.41532e-05
8.64546	0.944323	8.64653	0.944326	0.667969	-0.00107919	0.667969	-3.03918e-06
8.63969	0.944526	8.64051	0.944538	0.668945	-0.000814795	0.668945	-1.2207e-05
8.6336	0.944741	8.6345	0.94475	0.669922	-0.000892629	0.669922	-9.23332e-06
8.6276	0.944952	8.6285	0.944961	0.670898	-0.000895887	0.670898	-8.85331e-06
8.62156	0.945165	8.62251	0.945171	0.671875	-0.000952619	0.671875	-6.56033e-06
8.6157	0.94537	8.61654	0.94538	0.672852	-0.000837944	0.672852	-1.02587e-05
8.60966	0.945582	8.61058	0.945589	0.673828	-0.000919056	0.673828	-7.06079e-06
8.6037	0.94579	8.60463	0.945796	0.674805	-0.000936819	0.674805	-6.06867e-06
8.59698	0.946025	8.5987	0.946003	0.675781	-0.00171975	0.675781	2.16431e-05
8.59168	0.946209	8.59278	0.946209	0.676758	-0.00109811	0.676758	3.78607e-07
8.58602	0.946406	8.58687	0.946414	0.677734	-0.0008459	0.677734	-7.96048e-06
8.58004	0.946614	8.58098	0.946619	0.678711	-0.000935073	0.678711	-4.396e-06
8.57366	0.946836	8.57509	0.946822	0.679688	-0.00143259	0.679688	1.33463e-05
8.56806	0.94703	8.56922	0.947025	0.680664	-0.00116166	0.680664	4.46689e-06
8.56208	0.947237	8.56337	0.947227	0.681641	-0.00128173	0.681641	9.13504e-06
8.55656	0.947428	8.55752	0.947429	0.682617	-0.000962066	0.682617	-1.37569e-06
8.55061	0.947633	8.55169	0.94763	0.683594	-0.00107703	0.683594	3.11192e-06
8.54487	0.947831	8.54587	0.94783	0.68457	-0.00100241	0.68457	1.06746e-06
8.539	0.948033	8.54006	0.948029	0.685547	-0.00106678	0.685547	3.78746e-06
8.53295	0.948241	8.53427	0.948228	0.686523	-0.00131924	0.686523	1.29305e-05
8.52755	0.948426	8.52848	0.948426	0.6875	-0.000931084	0.6875	0
8.52177	0.948625	8.52271	0.948624	0.688477	-0.000945853	0.688477	8.04823e-07
8.51568	0.948834	8.51695	0.948821	0.689453	-0.00126816	0.689453	1.20874e-05
8.51024	0.94902	8.5112	0.949018	0.69043	-0.000960648	0.69043	1.74533e-06
8.50448	0.949217	8.50547	0.949214	0.691406	-0.000989977	0.691406	2.92177e-06
8.49879	0.949411	8.49974	0.94941	0.692383	-0.000947901	0.692383	1.64224e-06
8.49289	0.949613	8.49403	0.949604	0.693359	-0.00113759	0.693359	8.26702e-06
8.48745	0.949798	8.48833	0.949799	0.694336	-0.000884042	0.694336	-2.40266e-07
8.48157	0.949999	8.48264	0.949992	0.695312	-0.00106814	0.695312	6.17594e-06
8.47605	0.950187	8.47697	0.950185	0.696289	-0.000918376	0.696289	1.23385e-06
8.47048	0.950376	8.4713	0.950378	0.697266	-0.000819496	0.697266	-1.97087e-06
8.46465	0.950574	8.46565	0.95057	0.698242	-0.00100667	0.698242	4.56256e-06
8.45892	0.950769	8.46001	0.950761	0.699219	-0.00109889	0.699219	7.85704e-06
8.45351	0.950952	8.45439	0.950952	0.700195	-0.000875724	0.700195	4.61444e-07
8.4474	0.95116	8.44877	0.951142	0.701172	-0.00136982	0.701172	1.74086e-05
8.44231	0.951332	8.44317	0.951332	0.702148	-0.000861814	0.702148	3.96804e-07
8.43677	0.95152	8.43758	0.951521	0.703125	-0.000816963	0.703125	-8.81074e-07
8.43107	0.951713	8.43201	0.951709	0.704102	-0.000939978	0.704102	3.55517e-06
8.42569	0.951895	8.42644	0.951897	0.705078	-0.000751138	0.705078	-2.52773e-06
8.41998	0.952088	8.42089	0.952085	0.706055	-0.000906967	0.706055	3.06364e-06
8.41467	0.952267	8.41535	0.952272	0.707031	-0.000681437	0.707031	-4.21065e-06
8.40843	0.952478	8.40982	0.952458	0.708008	-0.0013909	0.708008	2.01161e-05
8.40342	0.952647	8.4043	0.952644	0.708984	-0.000883937	0.708984	3.35739e-06
8.39809	0.952827	8.3988	0.952829	0.709961	-0.00071415	0.709961	-1.98405e-06
8.39264	0.953011	8.39331	0.953014	0.710938	-0.000667098	0.710938	-3.16879e-06
8.38686	0.953206	8.38783	0.953199	0.711914	-0.000969542	0.711914	7.45197e-06
8.38176	0.953378	8.38236	0.953382	0.712891	-0.000603488	0.712891	-4.47712e-06
8.37626	0.953564	8.37691	0.953566	0.713867	-0.000650132	0.713867	-2.46279e-06
8.37078	0.953748	8.37146	0.953749	0.714844	-0.000680064	0.714844	-1.00221e-06
8.36542	0.953929	8.36603	0.953932	0.71582	-0.000611481	0.71582	-2.86143e-06
8.35964	0.954124	8.36061	0.954114	0.716797	-0.000978359	0.716797	9.97951e-06
8.35461	0.954293	8.35521	0.954295	0.717773	-0.000599078	0.717773	-2.31808e-06
8.34924	0.954474	8.34981	0.954477	0.71875	-0.000576615	0.71875	-2.59438e-06
8.34366	0.954662	8.34443	0.954658	0.719727	-0.000767737	0.719727	4.33826e-06
8.33859	0.954833	8.33906	0.954838	0.720703	-0.000465255	0.720703	-5.35239e-06
8.33329	0.955011	8.3337	0.955018	0.72168	-0.000408369	0.72168	-6.76041e-06
8.32783	0.955195	8.32835	0.955198	0.722656	-0.000522271	0.722656	-2.40257e-06
8.32224	0.955384	8.32302	0.955377	0.723633	-0.000783149	0.723633	6.91494e-06
8.31726	0.955552	8.3177	0.955556	0.724609	-0.000431603	0.724609	-4.38359e-06
8.312	0.955729	8.31238	0.955735	0.725586	-0.000380226	0.725586	-5.56472e-06
8.30626	0.955923	8.30709	0.955913	0.726562	-0.000822226	0.726562	9.91791e-06
8.30152	0.956083	8.3018	0.95609	0.727539	-0.000278827	0.727539	-7.82705e-06
8.29601	0.956268	8.29652	0.956268	0.728516	-0.000509778	0.728516	5.76924e-07
8.29083	0.956443	8.29126	0.956445	0.729492	-0.00043164	0.729492	-1.4418e-06
8.2857	0.956617	8.28601	0.956622	0.730469	-0.000311402	0.730469	-4.88014e-06
8.28055	0.956791	8.28077	0.956798	0.731445	-0.00022086	0.731445	-7.29459e-06
8.27527	0.956969	8.27554	0.956974	0.732422	-0.000275162	0.732422	-4.80817e-06
8.26956	0.957162	8.27033	0.95715	0.733398	-0.000762681	0.733398	1.23397e-05
8.26491	0.95732	8.26512	0.957325	0.734375	-0.000216739	0.734375	-5.47836e-06
8.25963	0.957498	8.25993	0.957501	0.735352	-0.000299207	0.735352	-2.04736e-06
8.2546	0.957669	8.25475	0.957675	0.736328	-0.000149608	0.736328	-6.47382e-06
8.24922	0.957852	8.24958	0.95785	0.737305	-0.000365814	0.737305	1.50742e-06
8.24427	0.958019	8.24442	0.958024	0.738281	-0.000155258	0.738281	-4.97371e-06
8.23919	0.958192	8.23928	0.958198	0.739258	-8.82118e-05	0.739258	-6.57163e-06
8.23405	0.958366	8.23415	0.958372	0.740234	-9.14346e-05	0.740234	-5.74821e-06
8.22847	0.958556	8.22902	0.958546	0.741211	-0.000552318	0.741211	1.06699e-05
8.22329	0.958733	8.22392	0.958719	0.742188	-0.000629233	0.742188	1.40526e-05
8.21878	0.958887	8.21882	0.958892	0.743164	-3.95051e-05	0.743164	-5.27717e-06
8.21354	0.959065	8.21373	0.959065	0.744141	-0.00018946	0.744141	6.24825e-07
8.20867	0.959232	8.20866	0.959237	0.745117	1.65992e-05	0.745117	-5.57091e-06
8.20313	0.959421	8.2036	0.959409	0.746094	-0.000470725	0.746094	1.197e-05
8.19844	0.959581	8.19855	0.959581	0.74707	-0.000102204	0.74707	2.87573e-07
8.19355	0.959749	8.19351	0.959753	0.748047	4.27783e-05	0.748047	-3.70487e-06
8.18813	0.959935	8.18848	0.959924	0.749023	-0.000352257	0.749023	1.09194e-05
8.18347	0.960095	8.18347	0.960095	0.75	0	0.75	0
8.1783	0.960273	8.17847	0.960266	0.750977	-0.00016915	0.750977	7.15917e-06
8.17352	0.960438	8.17348	0.960436	0.751953	4.28491e-05	0.751953	1.31522e-06
8.1685	0.960611	8.16851	0.960606	0.75293	-1.10603e-05	0.75293	4.69913e-06
8.1634	0.960787	8.16354	0.960776	0.753906	-0.000145145	0.753906	1.09151e-05
8.15834	0.960962	8.15859	0.960946	0.754883	-0.000246565	0.754883	1.60312e-05
8.15353	0.961129	8.15365	0.961115	0.755859	-0.000118895	0.755859	1.32568e-05
8.14875	0.961295	8.14872	0.961285	0.756836	2.292e-05	0.756836	9.97777e-06
8.14349	0.961477	8.14381	0.961454	0.757812	-0.000317561	0.757812	2.34724e-05
8.13898	0.961634	8.1389	0.961623	0.758789	7.80467e-05	0.758789	1.13334e-05
8.13381	0.961814	8.13401	0.961792	0.759766	-0.000192081	0.759766	2.23632e-05
8.12917	0.961977	8.12912	0.961961	0.760742	4.76769e-05	0.760742	1.55857e-05
8.12419	0.962151	8.12425	0.96213	0.761719	-6.16326e-05	0.761719	2.0988e-05
8.11945	0.962317	8.11939	0.962299	0.762695	6.08048e-05	0.762695	1.82619e-05
8.11458	0.962488	8.11454	0.962468	0.763672	4.11094e-05	0.763672	2.04777e-05
8.10976	0.962658	8.1097	0.962636	0.764648	5.95682e-05	0.764648	2.13281e-05
8.10483	0.962832	8.10488	0.962805	0.765625	-4.73048e-05	0.765625	2.65571e-05
8.09949	0.96302	8.10006	0.962974	0.766602	-0.000566949	0.766602	4.63666e-05
8.09497	0.963181	8.09525	0.963143	0.767578	-0.000288217	0.767578	3.78956e-05
8.09049	0.963339	8.09046	0.963311	0.768555	3.60792e-05	0.768555	2.77019e-05
8.08552	0.963516	8.08567	0.96348	0.769531	-0.000155426	0.769531	3.57801e-05
8.08095	0.963679	8.0809	0.963649	0.770508	4.62853e-05	0.770508	2.97737e-05
8.07563	0.963869	8.07614	0.963818	0.771484	-0.000510744	0.771484	5.08134e-05
8.07143	0.96402	8.07139	0.963987	0.772461	4.07327e-05	0.772461	3.21265e-05
8.06665	0.964191	8.06665	0.964157	0.773438	2.52758e-06	0.773438	3.44772e-05
8.06197	0.964359	8.06192	0.964326	0.774414	5.1836e-05	0.774414	3.36072e-05
8.05723	0.96453	8.0572	0.964495	0.775391	3.87563e-05	0.775391	3.4902e-05
8.05243	0.964704	8.05249	0.964665	0.776367	-5.78311e-05	0.776367	3.91225e-05
8.0477	0.964875	8.04779	0.964835	0.777344	-9.08774e-05	0.777344	4.09446e-05
8.0431	0.965043	8.0431	0.965004	0.77832	-1.93195e-06	0.77832	3.8227e-05
8.03844	0.965212	8.03842	0.965175	0.779297	2.00798e-05	0.779297	3.7793e-05
8.03361	0.965389	8.03375	0.965345	0.780273	-0.000139785	0.780273	4.38792e-05
8.02903	0.965557	8.02909	0.965516	0.78125	-6.9024e-05	0.78125	4.13343e-05
8.02443	0.965726	8.02445	0.965687	0.782227	-1.58985e-05	0.782227	3.918e-05
8.01945	0.965909	8.01981	0.965858	0.783203	-0.000360266	0.783203	5.14943e-05
8.01502	0.966073	8.01518	0.96603	0.78418	-0.000166546	0.78418	4.38186e-05
8.01056	0.966239	8.01056	0.966201	0.785156	-7.31622e-06	0.785156	3.72353e-05
8.00556	0.966424	8.00596	0.966374	0.786133	-0.000391979	0.786133	5.07696e-05
8.00102	0.966594	8.00136	0.966546	0.787109	-0.000340089	0.787109	4.79848e-05
7.99662	0.966759	7.99677	0.966719	0.788086	-0.000151211	0.788086	3.99253e-05
7.99192	0.966935	7.99219	0.966892	0.789062	-0.000270724	0.789062	4.33533e-05
7.98756	0.9671	7.98763	0.967065	0.790039	-7.0608e-05	0.790039	3.46891e-05
7.98295	0.967274	7.98307	0.967238	0.791016	-0.000116623	0.791016	3.52331e-05
7.97818	0.967455	7.97852	0.967412	0.791992	-0.000346736	0.791992	4.26847e-05
7.97383	0.96762	7.97399	0.967586	0.792969	-0.000152908	0.792969	3.39768e-05
7.96917	0.967798	7.96946	0.967761	0.793945	-0.000290295	0.793945	3.77997e-05
7.96487	0.967963	7.96494	0.967935	0.794922	-6.44859e-05	0.794922	2.76304e-05
7.9603	0.968139	7.96043	0.96811	0.795898	-0.000132455	0.795898	2.86505e-05
7.95577	0.968314	7.95593	0.968286	0.796875	-0.0001618	0.796875	2.81068e-05
7.95133	0.968486	7.95144	0.968461	0.797852	-0.000109938	0.797852	2.4304e-05
7.94682	0.968662	7.94696	0.968638	0.798828	-0.000149375	0.798828	2.39696e-05
7.9423	0.968838	7.9425	0.968814	0.799805	-0.000192638	0.799805	2.3747e-05
7.93785	0.969012	7.93804	0.968991	0.800781	-0.000181074	0.800781	2.1343e-05
7.93347	0.969185	7.93359	0.969168	0.801758	-0.000114417	0.801758	1.6765e-05
7.92897	0.969363	7.92914	0.969346	0.802734	-0.000173038	0.802734	1.71244e-05
7.92454	0.969539	7.92471	0.969523	0.803711	-0.000175898	0.803711	1.52847e-05
7.92014	0.969714	7.92029	0.969702	0.804688	-0.00015016	0.804688	1.22977e-05
7.91571	0.969891	7.91588	0.96988	0.805664	-0.000164592	0.805664	1.0888e-05
7.91112	0.970076	7.91148	0.970059	0.806641	-0.000356131	0.806641	1.66412e-05
7.90669	0.970255	7.90708	0.970238	0.807617	-0.000395311	0.807617	1.63827e-05
7.90248	0.970425	7.9027	0.970418	0.808594	-0.000215095	0.808594	7.30812e-06
7.89816	0.970601	7.89832	0.970598	0.80957	-0.00015725	0.80957	3.24415e-06
7.8938	0.97078	7.89395	0.970778	0.810547	-0.000159289	0.810547	1.78383e-06
7.88943	0.97096	7.8896	0.970959	0.811523	-0.000168752	0.811523	8.31708e-07
7.88508	0.971139	7.88525	0.971139	0.8125	-0.000172925	0.8125	0
7.88063	0.971324	7.88091	0.97132	0.813477	-0.000273843	0.813477	3.70836e-06
7.87619	0.971509	7.87658	0.971501	0.814453	-0.000383805	0.814453	8.15906e-06
7.87205	0.971682	7.87226	0.971682	0.81543	-0.000202456	0.81543	6.22437e-07
7.86775	0.971864	7.86794	0.971863	0.816406	-0.000193188	0.816406	4.4399e-07
7.8634	0.972048	7.86364	0.972045	0.817383	-0.000233221	0.817383	2.42878e-06
7.8591	0.972231	7.85934	0.972228	0.818359	-0.000243522	0.818359	3.25849e-06
7.85488	0.972411	7.85506	0.97241	0.819336	-0.000176863	0.819336	8.71112e-07
7.85044	0.972602	7.85078	0.972594	0.820312	-0.000335643	0.820312	8.22278e-06
7.84583	0.972802	7.84651	0.972778	0.821289	-0.00068307	0.821289	2.38074e-05
7.84201	0.972968	7.84225	0.972962	0.822266	-0.000241496	0.822266	5.17964e-06
7.83753	0.973163	7.838	0.973148	0.823242	-0.000464285	0.823242	1.54425e-05
7.83355	0.973338	7.83375	0.973334	0.824219	-0.000209209	0.824219	4.74518e-06
7.82925	0.973528	7.82952	0.97352	0.825195	-0.000274831	0.825195	8.12198e-06
7.82498	0.973718	7.8253	0.973707	0.826172	-0.000319939	0.826172	1.05709e-05
7.82088	0.973901	7.82108	0.973896	0.827148	-0.000198715	0.827148	5.48641e-06
7.81648	0.974099	7.81687	0.974085	0.828125	-0.000387946	0.828125	1.41835e-05
7.81246	0.974281	7.81267	0.974274	0.829102	-0.000211229	0.829102	6.11098e-06
7.80816	0.974476	7.80848	0.974465	0.830078	-0.000315714	0.830078	1.06118e-05
7.80407	0.974663	7.8043	0.974657	0.831055	-0.000225156	0.831055	6.12209e-06
7.79991	0.974855	7.80012	0.97485	0.832031	-0.000217327	0.832031	5.33064e-06
7.7957	0.97505	7.79596	0.975043	0.833008	-0.000258191	0.833008	6.79393e-06
7.79158	0.975242	7.7918	0.975237	0.833984	-0.000225717	0.833984	4.81472e-06
7.78715	0.97545	7.78765	0.975432	0.834961	-0.000500878	0.834961	1.7274e-05
7.78332	0.975631	7.78352	0.975628	0.835938	-0.000192234	0.835938	2.20352e-06
7.7792	0.975827	7.77938	0.975825	0.836914	-0.000182945	0.836914	1.17694e-06
7.77502	0.976027	7.77526	0.976023	0.837891	-0.000241995	0.837891	3.43916e-06
7.77072	0.976234	7.77115	0.976222	0.838867	-0.000428966	0.838867	1.19786e-05
7.7668	0.976424	7.76704	0.976421	0.839844	-0.000236631	0.839844	2.2584e-06
7.76278	0.97662	7.76294	0.976622	0.84082	-0.000162761	0.84082	-1.73416e-06
7.75868	0.976822	7.75885	0.976823	0.841797	-0.000175537	0.841797	-1.34255e-06
7.75435	0.977036	7.75477	0.977025	0.842773	-0.000418735	0.842773	1.06975e-05
7.7505	0.977228	7.7507	0.977228	0.84375	-0.000197344	0.84375	0
7.74647	0.97743	7.74663	0.977432	0.844727	-0.000158366	0.844727	-1.04872e-06
7.74243	0.977635	7.74257	0.977636	0.845703	-0.000141539	0.845703	-6.8102e-07
7.73826	0.977847	7.73852	0.97784	0.84668	-0.000259211	0.84668	6.75342e-06
7.73401	0.978066	7.73448	0.978046	0.847656	-0.000468346	0.847656	1.91129e-05
7.73029	0.978258	7.73045	0.978254	0.848633	-0.0001563	0.848633	4.59196e-06
7.72628	0.978468	7.72642	0.978462	0.849609	-0.000148642	0.849609	5.78202e-06
7.72226	0.978678	7.72241	0.978671	0.850586	-0.000142941	0.850586	7.08515e-06
7.71823	0.978892	7.7184	0.978882	0.851562	-0.000169757	0.851562	1.00738e-05
7.71431	0.979101	7.7144	0.979094	0.852539	-8.86511e-05	0.852539	7.22014e-06
7.71031	0.979316	7.7104	0.979307	0.853516	-8.95951e-05	0.853516	8.64753e-06
7.70615	0.979542	7.70642	0.979522	0.854492	-0.000268759	0.854492	1.96758e-05
7.70227	0.979754	7.70244	0.979739	0.855469	-0.00017131	0.855469	1.55482e-05
7.69825	0.979976	7.69847	0.979957	0.856445	-0.00021762	0.856445	1.91888e-05
7.69424	0.980199	7.69451	0.980176	0.857422	-0.00027065	0.857422	2.30855e-05
7.69048	0.98041	7.69055	0.980397	0.858398	-7.09681e-05	0.858398	1.25657e-05
7.68654	0.980633	7.68661	0.98062	0.859375	-6.31359e-05	0.859375	1.2415e-05
7.68256	0.98086	7.68267	0.980845	0.860352	-0.000109314	0.860352	1.48889e-05
7.67865	0.981085	7.67873	0.981072	0.861328	-8.66771e-05	0.861328	1.30955e-05
7.67468	0.981316	7.67481	0.981301	0.862305	-0.000133	0.862305	1.50813e-05
7.67067	0.981551	7.67089	0.981531	0.863281	-0.00022545	0.863281	1.96667e-05
7.66694	0.981772	7.66698	0.981763	0.864258	-4.86009e-05	0.864258	8.27548e-06
7.66305	0.982003	7.66308	0.981997	0.865234	-2.78189e-05	0.865234	5.94349e-06
7.65907	0.982243	7.65919	0.982233	0.866211	-0.000114673	0.866211	9.99677e-06
7.65529	0.982473	7.6553	0.982471	0.867188	-1.05332e-05	0.867188	2.38844e-06
7.65137	0.982714	7.65142	0.982711	0.868164	-5.09703e-05	0.868164	3.45987e-06
7.64734	0.982964	7.64755	0.982952	0.869141	-0.000205351	0.869141	1.16423e-05
7.64369	0.983193	7.64368	0.983196	0.870117	6.7571e-06	0.870117	-2.95591e-06
7.63987	0.983435	7.63983	0.983441	0.871094	3.8986e-05	0.871094	-6.31469e-06
7.63603	0.98368	7.63598	0.983688	0.87207	5.69677e-05	0.87207	-8.70013e-06
7.63223	0.983925	7.63213	0.983937	0.873047	0.000101533	0.873047	-1.25953e-05
7.62819	0.984189	7.6283	0.984188	0.874023	-0.000108485	0.874023	4.58584e-07
7.62437	0.98444	7.62447	0.98444	0.875	-0.000100657	0.875	0
7.62079	0.984679	7.62065	0.984694	0.875977	0.00014085	0.875977	-1.50995e-05
7.61693	0.984938	7.61683	0.984949	0.876953	0.000101467	0.876953	-1.09403e-05
7.61294	0.98521	7.61302	0.985206	0.87793	-8.87748e-05	0.87793	3.94677e-06
7.60939	0.985454	7.60922	0.985465	0.878906	0.000170557	0.878906	-1.16859e-05
7.60539	0.985732	7.60543	0.985727	0.879883	-3.69063e-05	0.879883	5.02572e-06
7.60181	0.985984	7.60164	0.985991	0.880859	0.000167867	0.880859	-6.95439e-06
7.59809	0.986249	7.59786	0.986257	0.881836	0.000221708	0.881836	-8.40524e-06
7.59417	0.98653	7.59409	0.986526	0.882812	7.80478e-05	0.882812	4.31594e-06
7.59058	0.986792	7.59033	0.986798	0.883789	0.000255719	0.883789	-6.47425e-06
7.58683	0.987068	7.58657	0.987073	0.884766	0.000260553	0.884766	-4.85619e-06
7.58311	0.987345	7.58281	0.98735	0.885742	0.000291781	0.885742	-5.20195e-06
7.57935	0.987628	7.57907	0.98763	0.886719	0.000282435	0.886719	-2.51982e-06
7.57557	0.987917	7.57533	0.987914	0.887695	0.000237746	0.887695	2.92552e-06
7.57193	0.988198	7.5716	0.9882	0.888672	0.000332145	0.888672	-2.25883e-06
7.56816	0.988493	7.56787	0.988489	0.889648	0.000283865	0.889648	3.73451e-06
7.56452	0.988781	7.56415	0.988781	0.890625	0.000361937	0.890625	0
7.56069	0.989088	7.56044	0.989076	0.891602	0.000243993	0.891602	1.24504e-05
7.55709	0.98938	7.55674	0.989374	0.892578	0.000357863	0.892578	6.43818e-06
7.55336	0.989688	7.55304	0.989675	0.893555	0.00032278	0.893555	1.26025e-05
7.54976	0.989988	7.54935	0.98998	0.894531	0.000415975	0.894531	8.11686e-06
7.54618	0.990291	7.54566	0.990288	0.895508	0.000515879	0.895508	2.84073e-06
7.54234	0.990619	7.54198	0.9906	0.896484	0.000362725	0.896484	1.90554e-05
7.53876	0.99093	7.53831	0.990916	0.897461	0.000454744	0.897461	1.41189e-05
7.53523	0.991241	7.53464	0.991236	0.898438	0.000590767	0.898438	4.83062e-06
7.53137	0.991585	7.53098	0.991561	0.899414	0.000394626	0.899414	2.45938e-05
7.52785	0.991905	7.52733	0.99189	0.900391	0.000518752	0.900391	1.54446e-05
7.52431	0.99223	7.52368	0.992223	0.901367	0.000630977	0.901367	7.02603e-06
7.52063	0.992573	7.52004	0.99256	0.902344	0.000596133	0.902344	1.21105e-05
7.51713	0.992904	7.5164	0.992903	0.90332	0.000731251	0.90332	1.04839e-06
7.51354	0.993249	7.51277	0.993249	0.904297	0.000763762	0.904297	-2.50674e-07
7.50993	0.9936	7.50915	0.9936	0.905273	0.000778699	0.905273	3.58148e-07
7.50634	0.993955	7.50553	0.993955	0.90625	0.000809892	0.90625	0
7.50263	0.994328	7.50192	0.994314	0.907227	0.000706774	0.907227	1.45152e-05
7.49909	0.99469	7.49832	0.994677	0.908203	0.000769775	0.908203	1.2953e-05
7.49562	0.99505	7.49472	0.995045	0.90918	0.000898928	0.90918	4.52466e-06
7.49205	0.995425	7.49113	0.995419	0.910156	0.000926264	0.910156	6.64508e-06
7.48844	0.995812	7.48754	0.995798	0.911133	0.000899614	0.911133	1.45444e-05
7.48498	0.996189	7.48396	0.996183	0.912109	0.00101741	0.912109	6.54832e-06
7.48144	0.996581	7.48039	0.996574	0.913086	0.00105009	0.913086	7.47383e-06
7.47753	0.997022	7.47682	0.996972	0.914062	0.000707468	0.914062	5.03369e-05
7.47434	0.997388	7.47326	0.997377	0.915039	0.00108039	0.915039	1.06564e-05
7.4708	0.997799	7.4697	0.997789	0.916016	0.00110409	0.916016	1.00804e-05
7.4673	0.998215	7.46615	0.998208	0.916992	0.00114779	0.916992	7.06032e-06
7.46383	0.998634	7.4626	0.998634	0.917969	0.00122452	0.917969	-1.25586e-07
7.46029	0.999069	7.45906	0.999067	0.918945	0.00122553	0.918945	1.81077e-06
7.45668	0.999521	7.45553	0.999507	0.919922	0.00115343	0.919922	1.36615e-05
7.45331	0.999951	7.452	0.999954	0.920898	0.00130866	0.920898	-2.41005e-06
7.44981	1.00041	7.44848	1.00041	0.921875	0.00133365	0.921875	0
7.44625	1.00088	7.44496	1.00086	0.922852	0.00128624	0.922852	1.5964e-05
7.44281	1.00134	7.44145	1.00132	0.923828	0.00136185	0.923828	1.75194e-05
7.43942	1.00181	7.43794	1.0018	0.924805	0.00148091	0.924805	1.33529e-05
7.43597	1.00229	7.43444	1.00227	0.925781	0.00152407	0.925781	1.98096e-05
7.43224	1.00283	7.43095	1.00276	0.926758	0.00129354	0.926758	6.53956e-05
7.42903	1.0033	7.42746	1.00326	0.927734	0.00156777	0.927734	3.74159e-05
7.42567	1.0038	7.42398	1.00377	0.928711	0.00169838	0.928711	2.89032e-05
7.4222	1.00433	7.4205	1.00429	0.929688	0.001699	0.929688	3.83812e-05
7.4188	1.00486	7.41702	1.00483	0.930664	0.00177586	0.930664	3.36415e-05
7.41538	1.00541	7.41356	1.00537	0.931641	0.00182061	0.931641	3.22126e-05
7.41175	1.006	7.41009	1.00593	0.932617	0.00165286	0.932617	6.46892e-05
7.40851	1.00654	7.40664	1.0065	0.933594	0.00187585	0.933594	3.19645e-05
7.40509	1.00712	7.40318	1.00709	0.93457	0.00190442	0.93457	3.04648e-05
7.40176	1.0077	7.39974	1.00769	0.935547	0.00202099	0.935547	1.32854e-05
7.39837	1.0083	7.39629	1.0083	0.936523	0.00207619	0.936523	6.49547e-06
7.39499	1.00892	7.39286	1.00892	0.9375	0.00213426	0.9375	0
7.39154	1.00957	7.38943	1.00955	0.938477	0.00211543	0.938477	1.10483e-05
7.38803	1.01024	7.386	1.0102	0.939453	0.00202893	0.939453	3.67767e-05
7.38483	1.01087	7.38258	1.01087	0.94043	0.00224698	0.94043	3.32455e-06
7.38149	1.01154	7.37916	1.01155	0.941406	0.00232704	0.941406	-4.16758e-06
7.37809	1.01225	7.37575	1.01225	0.942383	0.00233891	0.942383	1.03869e-06
7.37473	1.01296	7.37234	1.01296	0.943359	0.00238524	0.943359	-1.51067e-06
7.37135	1.0137	7.36894	1.0137	0.944336	0.00241166	0.944336	-4.72076e-08
7.36799	1.01445	7.36555	1.01445	0.945312	0.0024452	0.945312	0
7.36467	1.01522	7.36215	1.01522	0.946289	0.00251929	0.946289	-8.46937e-06
7.36131	1.01601	7.35877	1.01602	0.947266	0.00254376	0.947266	-5.47312e-06
7.3581	1.0168	7.35538	1.01683	0.948242	0.00271264	0.948242	-3.83109e-05
7.35474	1.01764	7.35201	1.01768	0.949219	0.00273697	0.949219	-3.68375e-05
7.35144	1.01849	7.34863	1.01854	0.950195	0.00280317	0.950195	-4.81534e-05
7.34804	1.0194	7.34527	1.01943	0.951172	0.00277129	0.951172	-3.32211e-05
7.34474	1.02031	7.3419	1.02035	0.952148	0.00283634	0.952148	-4.35312e-05
7.34127	1.02129	7.33854	1.02129	0.953125	0.00272476	0.953125	0
7.3377	1.02234	7.33519	1.02226	0.954102	0.00251319	0.954102	8.4421e-05
7.33493	1.02318	7.33184	1.02325	0.955078	0.00309005	0.955078	-6.61539e-05
7.33157	1.02423	7.32849	1.02427	0.956055	0.00307458	0.956055	-3.82516e-05
7.32835	1.02527	7.32515	1.02533	0.957031	0.00319841	0.957031	-5.62e-05
7.32496	1.02641	7.32182	1.02643	0.958008	0.00314296	0.958008	-1.97365e-05
7.32183	1.0275	7.31849	1.02757	0.958984	0.00334548	0.958984	-7.28598e-05
7.31854	1.02868	7.31516	1.02875	0.959961	0.00338418	0.959961	-6.95708e-05
7.3151	1.02997	7.31184	1.02997	0.960938	0.00326411	0.960938	0
7.31203	1.03116	7.30852	1.03122	0.961914	0.0035085	0.961914	-5.50406e-05
7.30875	1.03248	7.3052	1.03251	0.962891	0.00354277	0.962891	-2.57059e-05
7.30532	1.03392	7.30189	1.03386	0.963867	0.00343157	0.963867	6.44994e-05
7.30227	1.03526	7.29859	1.03527	0.964844	0.00367911	0.964844	-5.84375e-06
7.29899	1.03676	7.29529	1.03675	0.96582	0.00369943	0.96582	8.92988e-06
7.2957	1.03832	7.29199	1.0383	0.966797	0.00371497	0.966797	2.03629e-05
7.29249	1.03992	7.2887	1.03992	0.967773	0.00379395	0.967773	-3.70972e-06
7.28923	1.04161	7.28541	1.04161	0.96875	0.00382361	0.96875	0
7.28598	1.04338	7.28212	1.04336	0.969727	0.00385977	0.969727	1.9464e-05
7.28281	1.0452	7.27884	1.0452	0.970703	0.00396708	0.970703	-1.23477e-06
7.27959	1.04713	7.27556	1.04713	0.97168	0.00402275	0.97168	-1.78284e-06
7.27634	1.04918	7.27229	1.04918	0.972656	0.00405183	0.972656	0
7.27308	1.05135	7.26902	1.05136	0.973633	0.00406034	0.973633	-9.3533e-06
7.26995	1.05355	7.26576	1.05367	0.974609	0.00419052	0.974609	-0.000115888
7.26666	1.056	7.2625	1.05611	0.975586	0.00416279	0.975586	-0.000116255
7.26326	1.05868	7.25924	1.05868	0.976562	0.00401959	0.976562	0
7.26022	1.06122	7.25598	1.06133	0.977539	0.00423596	0.977539	-0.000114254
7.25701	1.06408	7.25274	1.06415	0.978516	0.00427371	0.978516	-7.05062e-05
7.2538	1.06712	7.24949	1.06716	0.979492	0.00430989	0.979492	-4.3377e-05
7.25057	1.0704	7.24625	1.0704	0.980469	0.00431892	0.980469	0
7.24732	1.07394	7.24301	1.07387	0.981445	0.00431064	0.981445	6.36176e-05
7.24417	1.07762	7.23977	1.07763	0.982422	0.00439988	0.982422	-1.0425e-05
7.24086	1.08181	7.23654	1.08173	0.983398	0.00431946	0.983398	8.05359e-05
7.23768	1.08617	7.23332	1.08617	0.984375	0.00436303	0.984375	0
7.23427	1.09127	7.23009	1.09096	0.985352	0.00417881	0.985352	0.00031032
7.23125	1.09621	7.22687	1.09621	0.986328	0.00438064	0.986328	0
7.22792	1.10219	7.22366	1.10199	0.987305	0.00426274	0.987305	0.000203525
7.22478	1.10842	7.22044	1.10842	0.988281	0.00434094	0.988281	0
7.22151	1.11566	7.21723	1.11553	0.989258	0.00427309	0.989258	0.0001319
7.2183	1.12361	7.21403	1.12361	0.990234	0.00427081	0.990234	0
7.21497	1.13296	7.21082	1.13281	0.991211	0.00414673	0.991211	0.0001457
7.21166	1.14364	7.20762	1.14364	0.992188	0.00403348	0.992188	0
7.20825	1.15645	7.20443	1.15645	0.993164	0.00382289	0.993164	0
7.2048	1.17186	7.20123	1.17186	0.994141	0.00356681	0.994141	0
7.20153	1.18956	7.19804	1.18956	0.995117	0.00348545	0.995117	0
7.19803	1.21319	7.19486	1.21319	0.996094	0.00316945	0.996094	0
7.19435	1.24586	7.19168	1.24586	0.99707	0.00267884	0.99707	0
7.19088	1.28918	7.1885	1.28918	0.998047	0.00238926	0.998047	0
7.18699	1.36771	7.18532	1.36771	0.999023	0.00167373	0.999023	0
7.18265	1.66941	7.18214	1.66941	1	0.000503286	1	0

## Sheet: sheet(2)
Distribution of the involved collocation points
levlel_1	levlel_2	levlel_3	levlel_4	levlel_5	levlel_6
0	0.03125	0.015625	0.0078125	0.00390625	0.00195312
0.0625	0.09375	0.046875	0.0234375	0.0117188	0.00585938
0.125	0.15625	0.078125	0.0390625	0.0195312	0.00976562
0.1875	0.21875	0.109375	0.0546875	0.0273438	0.0136719
0.25	0.28125	0.140625	0.0703125	0.0351562	0.0175781
0.3125	0.34375	0.171875	0.0859375	0.0429688	0.0214844
0.375	0.40625	0.203125	0.101562	0.0507812	0.0253906
0.4375	0.46875	0.234375	0.117188	0.0585938	0.0292969
0.5		0.265625	0.132812	0.0664062	0.0332031
0.5625		0.296875	0.148438	0.0742188	0.0371094
0.625		0.328125	0.164062	0.144531	0.0410156
0.6875		0.359375	0.179688	0.152344	0.0449219
0.75		0.6875	0.195312	0.160156	0.0488281
0.8125			0.210938	0.167969	0.0527344
0.875			0.226562	0.222656	0.0566406
0.9375			0.242188	0.230469	0.0605469
1			0.257812	0.238281	0.0644531
			0.273438	0.246094	0.0683594
			0.289062	0.253906	0.0820312
			0.304688	0.261719	0.207031
			0.320312	0.316406	0.214844
			0.335938	0.324219	0.228516
			0.390625	0.351562	0.232422
			0.8125	0.46875	0.236328
			0.9375		0.240234
					0.244141
					0.248047
					0.332031
					0.339844
					0.367188
